# Supplementary material for: [Tc(NO)Cl2(PPh3)2(CH3CN)] and Its Reactions with 2,2′-Dipyridyl Dichalcogenides
Source: Molecules. 2025 Feb 8;30(4):793. doi: 10.3390/molecules30040793 (PMC11858252; doi:10.3390/molecules30040793)
Supplement: Supplementary file 1 [file molecules-30-00793-s001.zip]

Archive with 13 entries (9 files):
- molecules-3447112-supplementary/
- molecules-3447112-supplementary/Supplement/
- molecules-3447112-supplementary/Supplement/Combined_simulations.xyz
- molecules-3447112-supplementary/Supplement/Supplementary_Material_Tc_Dichalcogenides_rev.pdf
- molecules-3447112-supplementary/Supplement/Tc_NO_dichalcogenes_checkcif_rev.pdf
- molecules-3447112-supplementary/Supplement/Tc_NO_dichalcogenes_rev.cif
- molecules-3447112-supplementary/__MACOSX/
- molecules-3447112-supplementary/__MACOSX/._Supplement
- molecules-3447112-supplementary/__MACOSX/Supplement/
- molecules-3447112-supplementary/__MACOSX/Supplement/._Combined_simulations.xyz
- molecules-3447112-supplementary/__MACOSX/Supplement/._Supplementary_Material_Tc_Dichalcogenides_rev.pdf
- molecules-3447112-supplementary/__MACOSX/Supplement/._Tc_NO_dichalcogenes_checkcif_rev.pdf
- molecules-3447112-supplementary/__MACOSX/Supplement/._Tc_NO_dichalcogenes_rev.cif
