# Supplementary material for: [Tc(NO)Cl2(PPh3)2(CH3CN)] and Its Reactions with 2,2′-Dipyridyl Dichalcogenides
Source: Molecules. 2025 Feb 8;30(4):793. doi: 10.3390/molecules30040793 (PMC11858252; doi:10.3390/molecules30040793)
Supplement: Supplementary file 1 [file molecules-30-00793-s001.zip › molecules-3447112-supplementary/Supplement/Combined_simulations.xyz]

100
SDimer_solv_disp	Energy: -3044297.9671248
Tc      2.317380   -0.703820    0.865740
Cl      0.426500   -0.866500    2.428830
Cl      3.750430   -1.649110    2.588020
P       4.373280   -0.323860   -0.375550
O       1.568960   -3.065440   -0.686900
N       1.889550   -2.121660   -0.068890
N       2.554080    1.269550    1.799530
C       1.669290    3.407470    1.186390
H       1.096520    4.012900    0.494010
C       4.186180    0.077130   -2.154910
C       1.829510    2.044660    0.973920
C       3.152040    1.785370    2.874440
H       3.717990    1.088230    3.480820
C       5.262630    1.099420    0.345950
C       3.036800    3.144530    3.163790
H       3.530900    3.552780    4.037650
C       6.675400    1.996440    2.099990
H       7.332520    1.832720    2.949050
C       4.981390    2.405350   -0.081300
H       4.322600    2.569500   -0.927920
C       2.288510    3.958760    2.312020
H       2.191650    5.020480    2.516500
C       5.194030    0.753350   -2.861210
H       6.081850    1.103980   -2.345650
C       6.106840    0.901830    1.448650
H       6.307130   -0.104040    1.800510
C       6.397240    3.294410    1.667260
H       6.839890    4.145250    2.177040
C       5.598540   -1.685730   -0.392900
C       5.547820    3.496220    0.577230
H       5.326280    4.503370    0.236280
C       3.048510   -0.366230   -2.841200
H       2.253880   -0.887060   -2.322410
C       2.912120   -0.128270   -4.209920
H       2.017690   -0.472850   -4.719550
C       3.911840    0.553610   -4.903900
H       3.805010    0.743010   -5.968060
C       7.440600   -3.787160   -0.584930
H       8.155280   -4.601920   -0.655870
C       5.189140   -3.005780   -0.168750
H       4.164460   -3.219440    0.104600
C       6.939470   -1.425790   -0.714390
H       7.273130   -0.407160   -0.882340
C       7.855710   -2.471660   -0.805900
H       8.892650   -2.259070   -1.049400
C       6.107650   -4.051520   -0.268400
H       5.779220   -5.070370   -0.086870
C       5.053380    0.993460   -4.226760
H       5.835520    1.523760   -4.762510
S       1.221540    1.022730   -0.372310
Tc     -2.318480   -0.671020   -0.893120
Cl     -3.760710   -1.563600   -2.636440
Cl     -0.438890   -0.772910   -2.472470
P      -4.371260   -0.339220    0.368290
O      -1.533190   -3.079580    0.566020
N      -2.565000    1.331870   -1.759210
N      -1.871690   -2.117350   -0.012270
C      -1.835270    2.079630   -0.913080
C      -1.675600    3.448470   -1.082360
H      -1.098270    4.031020   -0.374380
C      -3.169200    1.882330   -2.813180
H      -3.739290    1.205350   -3.438260
C      -2.301020    4.036090   -2.186070
H      -2.204580    5.103810   -2.356810
C      -4.990940    2.394500    0.155520
H      -4.329800    2.536100    1.004360
C      -5.588610   -1.707760    0.350470
C      -5.269230    1.100550   -0.308770
C      -3.054930    3.250150   -3.059140
H      -3.553900    3.686570   -3.916440
C      -4.182290    0.010850    2.157960
C      -3.042630   -0.450980    2.828250
H      -2.248920   -0.955060    2.291800
C      -5.170660   -3.018940    0.092740
H      -4.144680   -3.218870   -0.186390
C      -6.116370    0.932370   -1.414050
H      -6.314170   -0.063390   -1.794780
C      -6.082150   -4.072870    0.167170
H      -5.747340   -5.084700   -0.040130
C      -6.690550    2.043690   -2.031400
H      -7.349830    1.902580   -2.882840
C      -5.189850    0.664140    2.885860
H      -6.079550    1.027870    2.382750
C      -6.415150    3.329420   -1.561980
H      -6.862030    4.193280   -2.045480
C      -6.930620   -1.464720    0.680270
H      -7.270390   -0.452820    0.874720
C      -2.903260   -0.252970    4.203010
H      -2.007120   -0.610820    4.700320
C      -3.902440    0.406790    4.918870
H      -3.793420    0.565270    5.987850
C      -5.562870    3.502230   -0.469140
H      -5.343280    4.499770   -0.099900
C      -7.839860   -2.518590    0.746470
H      -8.877820   -2.319100    0.996650
C      -5.046350    0.864290    4.257550
H      -5.828120    1.377230    4.810480
C      -7.416400   -3.825310    0.491820
H      -8.125610   -4.646310    0.543150
S      -1.220830    1.013690    0.396050
100
SDimer_gas	Energy: -3044047.5463563
Tc     -2.444400   -0.575530   -0.983020
Cl     -0.531900   -0.699410   -2.504240
Cl     -3.868470   -1.448320   -2.740570
P      -4.549440   -0.350110    0.347810
O      -1.631720   -3.023470    0.393650
N      -1.986850   -2.041680   -0.135680
N      -2.646450    1.436590   -1.872860
C      -1.688240    3.531900   -1.217610
H      -1.123170    4.109880   -0.494850
C      -4.367620   -0.292120    2.187510
C      -1.927570    2.174910   -1.006110
C      -3.131560    1.977060   -2.994270
H      -3.676790    1.301510   -3.645320
C      -5.454890    1.191690   -0.093400
C      -2.922700    3.324100   -3.286700
H      -3.319980    3.746550   -4.203260
C      -6.811790    2.424020   -1.688570
H      -7.379780    2.446040   -2.614920
C      -5.356660    2.349710    0.693050
H      -4.799570    2.329390    1.624340
C      -2.198530    4.106710   -2.383180
H      -2.027780    5.160210   -2.587060
C      -5.484040   -0.024000    3.000970
H      -6.448200    0.193510    2.551860
C      -6.178670    1.243830   -1.297910
H      -6.243930    0.361320   -1.927480
C      -6.718910    3.570040   -0.894590
H      -7.216450    4.486950   -1.199240
C      -5.794580   -1.699950    0.137310
C      -5.986830    3.530910    0.292970
H      -5.910430    4.416930    0.917730
C      -3.142110   -0.589420    2.798870
H      -2.259430   -0.809060    2.210880
C      -3.029230   -0.607430    4.192490
H      -2.066440   -0.838910    4.638530
C      -4.138510   -0.328120    4.988820
H      -4.050870   -0.340820    6.071940
C      -7.630640   -3.822810    0.004730
H      -8.340500   -4.643670   -0.050640
C      -5.349300   -3.016950   -0.051020
H      -4.293010   -3.226880   -0.168280
C      -7.172480   -1.460260    0.255520
H      -7.543760   -0.449510    0.390190
C      -8.083510   -2.515490    0.186630
H      -9.147480   -2.312040    0.274530
C      -6.261890   -4.070180   -0.112300
H      -5.898980   -5.082570   -0.265110
C      -5.367740   -0.036090    4.389220
H      -6.238760    0.177230    5.003260
S      -1.383600    1.132290    0.341210
Tc      2.444380   -0.575090    0.983220
Cl      3.868370   -1.447270    2.741080
Cl      0.531850   -0.698290    2.504420
P       4.549440   -0.350150   -0.347630
O       1.632000   -3.023970   -0.391930
N       2.646200    1.437500    1.872090
N       1.986970   -2.041730    0.136670
C       1.927370    2.175360    1.004930
C       1.687890    3.532430    1.215820
H       1.122900    4.110060    0.492720
C       3.131060    1.978460    2.993370
H       3.676250    1.303230    3.644790
C       2.197910    4.107760    2.381230
H       2.027040    5.161330    2.584650
C       5.357140    2.349410   -0.693960
H       4.800360    2.328730   -1.625430
C       5.794600   -1.699910   -0.136610
C       5.454900    1.191780    0.093120
C       2.922000    3.325590    3.285220
H       3.319040    3.748480    4.201690
C       4.367790   -0.292870   -2.187360
C       3.142370   -0.590640   -2.798690
H       2.259660   -0.810070   -2.210670
C       5.349300   -3.016920    0.051560
H       4.292970   -3.226910    0.168330
C       6.178330    1.244380    1.297820
H       6.243240    0.362170    1.927840
C       6.261920   -4.070100    0.113280
H       5.899000   -5.082500    0.265970
C       6.811520    2.424660    1.688090
H       7.379230    2.447040    2.614600
C       5.484250   -0.024990   -3.000820
H       6.448330    0.192930   -2.551710
C       6.719080    3.570310    0.893510
H       7.216680    4.487280    1.197870
C       7.172530   -1.460140   -0.254240
H       7.543810   -0.449370   -0.388790
C       3.029650   -0.609370   -4.192310
H       2.066930   -0.841160   -4.638350
C       4.138990   -0.330330   -4.988660
H       4.051470   -0.343600   -6.071790
C       5.987380    3.530700   -0.294260
H       5.911330    4.416420   -0.919500
C       8.083580   -2.515310   -0.184920
H       9.147580   -2.311810   -0.272380
C       5.368100   -0.037810   -4.389080
H       6.239160    0.175330   -5.003140
C       7.630710   -3.822660   -0.003160
H       8.340590   -4.643470    0.052530
S       1.383610    1.132080   -0.341970
50
SMonomer_gas	Energy: -1522029.3140177
Cl     -2.934140   -2.764480   -0.141560
P       0.998090    0.247630   -0.014040
O       0.617330   -3.662640    0.928200
N      -2.411310    0.252300   -0.227650
N       0.025070   -2.736020    0.522350
C       0.478610    1.892810   -0.641760
C       2.608670   -1.539880   -1.518930
H       1.828000   -2.273960   -1.365190
C       1.795270    0.554590    1.625190
C       1.874920   -0.498370    2.549750
H       1.409160   -1.453850    2.334480
C      -0.130150    2.825200    0.215340
H      -0.223390    2.610940    1.275520
C       2.452650   -0.228940   -1.048600
C       2.553230   -0.333330    3.757660
H       2.602780   -1.159720    4.461000
C       0.568020    2.181390   -2.013170
H       1.014780    1.462690   -2.691950
C       3.156300    0.888210    4.062640
H       3.678640    1.018590    5.006320
C       2.414650    1.775350    1.935970
H       2.369880    2.605580    1.238930
C       3.085250    1.940740    3.148990
H       3.553230    2.894650    3.376680
C       3.759440   -1.904480   -2.222270
H       3.861820   -2.923140   -2.585150
C      -0.612940    4.033820   -0.287910
H      -1.071780    4.750620    0.387620
C      -0.506200    4.320950   -1.650470
H      -0.880160    5.264020   -2.039720
C       0.080800    3.391200   -2.510520
H       0.161870    3.604150   -3.572850
C       4.761070   -0.965910   -2.467160
H       5.652970   -1.250720   -3.018530
Tc     -0.970080   -1.387560   -0.012960
Cl     -0.673550   -1.422330   -2.400240
S      -1.643540   -0.411040    2.128400
C      -2.696450    0.532530    1.061930
C      -4.128690    1.717920   -0.962850
H      -4.681090    2.165480   -1.781660
C      -3.108140    0.811760   -1.226330
H      -2.826210    0.506320   -2.228400
C       3.470090    0.709300   -1.294780
H       3.371760    1.729530   -0.936910
C      -4.428930    2.024380    0.370940
H      -5.229750    2.721910    0.601500
C       4.613150    0.343750   -2.003090
H       5.388830    1.081410   -2.189790
C      -3.712710    1.428150    1.405350
H      -3.934340    1.628630    2.448140
50
SMonomer_solv_disp	Energy: -1522144.8304851
Cl     -2.737000   -2.951140   -0.083120
P       0.946200    0.279220   -0.016140
O       0.962910   -3.586320    0.998800
N      -2.301040    0.100310   -0.211670
N       0.275680   -2.734690    0.578650
C       0.218540    1.837270   -0.613130
C       2.721240   -1.357650   -1.463240
H       2.080910   -2.185130   -1.186630
C       1.743370    0.662040    1.587210
C       1.891210   -0.350150    2.545250
H       1.471170   -1.334010    2.372600
C      -0.429900    2.703180    0.280040
H      -0.399950    2.506090    1.346260
C       2.382800   -0.048090   -1.101190
C       2.578320   -0.100330    3.732510
H       2.684050   -0.892410    4.467520
C       0.152200    2.086360   -1.992000
H       0.631120    1.407810   -2.689080
C       3.119360    1.163610    3.976070
H       3.648140    1.359500    4.904050
C       2.301820    1.925120    1.830480
H       2.200420    2.717760    1.097170
C       2.980610    2.174330    3.023010
H       3.401710    3.158590    3.205190
C       3.875270   -1.601480   -2.208870
H       4.124770   -2.619980   -2.490110
C      -1.122120    3.812680   -0.202210
H      -1.623070    4.476670    0.495700
C      -1.174890    4.065560   -1.574530
H      -1.714370    4.931320   -1.947110
C      -0.537050    3.201870   -2.466730
H      -0.578780    3.391220   -3.535160
C       4.694350   -0.542170   -2.600850
H       5.588590   -0.733760   -3.186480
Tc     -0.821050   -1.475300    0.027030
Cl     -0.527120   -1.537110   -2.358640
S      -1.524770   -0.516770    2.144570
C      -2.588330    0.407690    1.070100
C      -3.941160    1.624620   -0.984200
H      -4.454350    2.095910   -1.814060
C      -2.951310    0.680580   -1.227060
H      -2.651200    0.370050   -2.220810
C       3.213960    1.013580   -1.491030
H       2.963070    2.032800   -1.216190
C      -4.255950    1.946610    0.341360
H      -5.030770    2.677250    0.553360
C       4.361360    0.766160   -2.241490
H       4.994910    1.594560   -2.544270
C      -3.577750    1.334340    1.393060
H      -3.799370    1.560560    2.429880
100
SeDimer_gas	Energy: -3042982.9123981
Tc     -2.500420   -0.584650   -0.969840
Se     -1.394350    1.207690    0.475750
Cl     -0.552640   -0.586130   -2.474910
Cl     -3.861660   -1.476160   -2.766410
P      -4.599030   -0.471180    0.353850
O      -1.600340   -3.047170    0.320000
N      -1.991680   -2.059560   -0.174100
N      -2.774030    1.444350   -1.838960
C      -1.888550    3.606530   -1.311570
H      -1.322590    4.238090   -0.634960
C      -4.418520   -0.423970    2.195880
C      -2.070990    2.256050   -1.030980
C      -3.310870    1.916070   -2.971090
H      -3.839450    1.188630   -3.578230
C      -5.572510    1.033840   -0.071870
C      -3.167470    3.255310   -3.329390
H      -3.606060    3.615740   -4.253730
C      -7.016470    2.203600   -1.637740
H      -7.615880    2.195010   -2.544290
C      -5.478760    2.207670    0.691900
H      -4.889530    2.218420    1.603590
C      -2.451880    4.108780   -2.487320
H      -2.327370    5.156810   -2.745930
C      -5.518600   -0.118530    3.017570
H      -6.474630    0.144980    2.576100
C      -6.338830    1.047000   -1.250440
H      -6.402730    0.152920   -1.863370
C      -6.927880    3.364640   -0.865710
H      -7.460360    4.262780   -1.167190
C      -5.790900   -1.868530    0.133950
C      -6.154640    3.364620    0.296290
H      -6.080880    4.262560    0.904120
C      -3.202990   -0.775590    2.800080
H      -2.333550   -1.025450    2.204180
C      -3.083640   -0.808900    4.192610
H      -2.128390   -1.079720    4.632650
C      -4.177070   -0.491400    4.996880
H      -4.084190   -0.514120    6.079360
C      -7.543000   -4.060550   -0.013950
H      -8.220560   -4.907930   -0.074840
C      -5.302910   -3.153360   -0.145740
H      -4.247500   -3.309700   -0.331260
C      -7.169710   -1.695950    0.335210
H      -7.574820   -0.710260    0.540430
C      -8.039090   -2.784570    0.258470
H      -9.104310   -2.632560    0.411370
C      -6.173950   -4.241450   -0.214410
H      -5.778320   -5.228000   -0.438470
C      -5.396100   -0.146360    4.405470
H      -6.254700    0.098110    5.025400
Tc      2.500290   -0.584900    0.969620
Se      1.394320    1.207730   -0.475650
Cl      3.861380   -1.476800    2.766100
Cl      0.552410   -0.586710    2.474500
P       4.599070   -0.471110   -0.353880
O       1.600350   -3.047140   -0.320850
N       2.773870    1.443920    1.839180
N       1.991620   -2.059630    0.173530
C       2.070940    2.255800    1.031290
C       1.888580    3.606260    1.312090
H       1.322690    4.237960    0.635570
C       3.310720    1.915430    2.971410
H       3.839220    1.187850    3.578450
C       2.451900    4.108280    2.487950
H       2.327460    5.156270    2.746720
C       5.478650    2.207830   -0.691420
H       4.889580    2.218640   -1.603220
C       5.791010   -1.868410   -0.134060
C       5.572380    1.033910    0.072210
C       3.167400    3.254620    3.329920
H       3.605990    3.614880    4.254320
C       4.418800   -0.423600   -2.195930
C       3.203400   -0.775230   -2.800390
H       2.333890   -1.025290   -2.204700
C       5.303060   -3.153360    0.145160
H       4.247630   -3.309840    0.330390
C       6.338510    1.046990    1.250910
H       6.402370    0.152840    1.863740
C       6.174180   -4.241400    0.213720
H       5.778570   -5.228040    0.437410
C       7.015980    2.203600    1.638470
H       7.615240    2.194950    2.545110
C       5.519000   -0.117920   -3.017370
H       6.474930    0.145600   -2.575700
C       6.927420    3.364730    0.866560
H       7.459770    4.262880    1.168240
C       7.169860   -1.695670   -0.334980
H       7.574940   -0.709890   -0.539820
C       3.084300   -0.808310   -4.192950
H       2.129150   -1.079140   -4.633190
C       4.177840   -0.490580   -4.996970
H       4.085150   -0.513130   -6.079480
C       6.154370    3.364790   -0.295560
H       6.080640    4.262790   -0.903310
C       8.039300   -2.784240   -0.258350
H       9.104550   -2.632120   -0.410970
C       5.396740   -0.145530   -4.405310
H       6.255420    0.099120   -5.025040
C       7.543260   -4.060340    0.013610
H       8.220870   -4.907690    0.074410
50
SeMonomer_gas	Energy: -1521494.3605011
Cl     -2.832660   -2.595070   -0.915730
P       1.111520    0.263130   -0.017490
O       0.620680   -3.732080    0.241390
N      -2.294570    0.386490   -0.470700
N       0.066380   -2.738910   -0.042500
C       0.664800    1.998890   -0.416440
C       2.788370   -1.299430   -1.698260
H       1.978600   -2.016540   -1.739270
C       1.809970    0.290710    1.694120
C       1.875960   -0.913740    2.412300
H       1.458750   -1.824330    1.995440
C      -0.022110    2.790920    0.519540
H      -0.223090    2.406740    1.514870
C       2.629720   -0.087960   -1.011990
C       2.479640   -0.959150    3.668760
H       2.519870   -1.900240    4.209930
C       0.891210    2.506620   -1.705810
H       1.400270    1.900130   -2.447210
C       3.021020    0.199450    4.229630
H       3.484760    0.165370    5.211530
C       2.368640    1.446760    2.259750
H       2.335650    2.389920    1.724660
C       2.964520    1.400390    3.521790
H       3.385770    2.306620    3.948550
C       3.982740   -1.579940   -2.366970
H       4.087000   -2.521370   -2.898660
C      -0.446650    4.075550    0.178540
H      -0.967000    4.681330    0.915400
C      -0.204160    4.579780   -1.101170
H      -0.533490    5.581430   -1.363850
C       0.460710    3.791370   -2.041750
H       0.647310    4.173470   -3.041570
C       5.025960   -0.654990   -2.361980
H       5.951990   -0.873710   -2.886640
Tc     -0.875270   -1.301090   -0.411220
Cl     -0.406400   -0.946050   -2.744410
C      -2.735140    0.513640    0.797000
C      -3.901340    1.974410   -1.214560
H      -4.344750    2.532460   -2.031930
C      -2.861890    1.086780   -1.465480
H      -2.462010    0.905200   -2.457160
C       3.689740    0.835590   -1.005610
H       3.591490    1.777180   -0.474050
C      -4.362490    2.117890    0.099250
H      -5.181220    2.797970    0.319010
C       4.876270    0.555740   -1.680520
H       5.684640    1.281780   -1.670580
C      -3.779030    1.378930    1.125830
H      -4.124250    1.453360    2.151590
Se     -1.744980   -0.675990    1.948020
100
SeDimer_solv_disp	Energy: -3043229.9734998
Tc     -2.378000   -0.675640   -0.873040
Tc      2.378020   -0.675550    0.873130
Se     -1.299010    1.158050    0.498530
Se      1.299020    1.157890   -0.498780
Cl     -0.457110   -0.662290   -2.420520
Cl      3.724670   -1.674100    2.632750
Cl      0.457120   -0.662010    2.420620
Cl     -3.724600   -1.674550   -2.632490
P       4.430300   -0.453820   -0.388210
P      -4.430310   -0.453790    0.388270
O      -1.492310   -3.035290    0.606750
O       1.492370   -3.035500   -0.606220
N       2.726980    1.304990    1.779860
N      -1.867010   -2.093770    0.015100
N       1.867070   -2.093850   -0.014770
N      -2.726930    1.304740   -1.780150
C      -1.940550    3.514180   -1.300210
H      -1.373360    4.178700   -0.658080
C      -4.242590   -0.080320    2.175170
C      -2.033800    2.160830   -1.011820
C       2.033840    2.160940    1.011380
C       1.940630    3.514350    1.299500
H       1.373450    4.178760    0.657250
C      -3.370670    1.738140   -2.868300
H      -3.905150    0.982440   -3.431590
C       3.370760    1.738590    2.867910
H       3.905260    0.983000    3.431330
C       2.609880    3.978810    2.436000
H       2.567630    5.031340    2.699000
C       5.166840    2.245590   -0.119690
H       4.489510    2.438780   -0.945450
C       5.574150   -1.884630   -0.397310
C      -5.409680    0.927440   -0.295880
C       5.409380    0.927780    0.295600
C       3.334910    3.085030    3.225010
H       3.867370    3.421140    4.107220
C       4.242580   -0.080930   -2.175240
C      -3.334790    3.084510   -3.225660
H      -3.867230    3.420450   -4.107950
C      -6.905090    1.761990   -2.011540
H      -7.578850    1.569560   -2.841310
C       3.100330   -0.536460   -2.848410
H       2.311860   -1.054180   -2.316660
C       5.109590   -3.165670   -0.076930
H       4.093580   -3.305590    0.267100
C      -5.167550    2.245380    0.119260
H      -4.490340    2.438870    0.945040
C      -2.609770    3.978430   -2.436810
H      -2.567500    5.030900   -2.700020
C      -5.242830    0.588460    2.897710
H      -6.133500    0.948040    2.393440
C      -6.277000    0.692680   -1.372440
H      -6.448830   -0.321840   -1.714850
C      -6.664230    3.071500   -1.591880
H      -7.152420    3.902480   -2.092730
C      -5.573930   -1.884780    0.397850
C       6.276810    0.693410    1.372180
H       6.448920   -0.321020    1.714720
C       5.964920   -4.264800   -0.170220
H       5.594800   -5.253060    0.085260
C      -5.793280    3.310780   -0.526380
H      -5.600050    4.327200   -0.195990
C       6.904610    1.762980    2.011100
H       7.578470    1.570860    2.840870
C       5.242810    0.587620   -2.898020
H       6.133470    0.947400   -2.393870
C       6.663360    3.072370    1.591280
H       7.151330    3.903550    2.091990
C      -3.100330   -0.535580    2.848480
H      -2.311850   -1.053480    2.316910
C       6.905570   -1.716570   -0.808230
H       7.279970   -0.728140   -1.054050
C       2.952540   -0.315240   -4.218280
H       2.054980   -0.667380   -4.717070
C      -2.952520   -0.313850    4.218270
H      -2.054930   -0.665780    4.717170
C       3.944830    0.361790   -4.928370
H       3.827910    0.539810   -5.993390
C       5.792280    3.311260    0.525780
H       5.598740    4.327580    0.195280
C      -3.944820    0.363400    4.928130
H      -3.827890    0.541820    5.993080
C       7.758640   -2.814690   -0.892900
H       8.788810   -2.673620   -1.206870
C      -7.287700   -4.092330    0.577440
H      -7.952790   -4.948390    0.644670
C      -5.109190   -3.165810    0.077690
H      -4.093210   -3.305600   -0.266490
C      -6.905320   -1.716870    0.808960
H      -7.279850   -0.728450    1.054620
C       5.090490    0.811210   -4.265800
H       5.866920    1.337430   -4.813750
C       7.288350   -4.091910   -0.576120
H       7.953610   -4.947870   -0.643050
C      -7.758160   -2.815120    0.894010
H      -8.788310   -2.674160    1.208130
C      -5.964300   -4.265070    0.171360
H      -5.594040   -5.253320   -0.083970
C      -5.090510    0.812540    4.265410
H      -5.866940    1.338940    4.813180
50
SeMonomer_solv_disp	Energy: -1521611.4205351
Cl     -2.671910   -2.715030   -1.015690
P       1.054480    0.293120   -0.000040
O       0.914360   -3.694670    0.187850
N      -2.183910    0.279490   -0.467510
N       0.278010   -2.750390   -0.091390
C       0.409890    1.963390   -0.329890
C       2.894720   -1.087830   -1.626570
H       2.209490   -1.924140   -1.582530
C       1.747020    0.325990    1.694790
C       1.856110   -0.873450    2.411890
H       1.467010   -1.796260    1.997240
C      -0.307970    2.652150    0.659500
H      -0.382680    2.242390    1.661040
C       2.564800    0.130850   -1.021690
C       2.464700   -0.890580    3.665750
H       2.541080   -1.825610    4.212340
C       0.476770    2.487990   -1.629020
H       1.009500    1.948920   -2.404340
C       2.965400    0.290800    4.217450
H       3.432350    0.278310    5.197710
C       2.266930    1.505570    2.245050
H       2.197790    2.440380    1.699580
C       2.866720    1.486670    3.504540
H       3.257830    2.407870    3.926160
C       4.100040   -1.222890   -2.316850
H       4.342930   -2.170400   -2.787950
C      -0.936340    3.858010    0.354050
H      -1.491500    4.383350    1.125250
C      -0.856960    4.384080   -0.937150
H      -1.347480    5.324110   -1.172010
C      -0.150000    3.697950   -1.926050
H      -0.089040    4.099910   -2.932950
C       4.979320   -0.143800   -2.411430
H       5.913800   -0.249450   -2.954530
Tc     -0.747560   -1.367090   -0.441110
Cl     -0.264770   -0.945760   -2.758040
C      -2.628050    0.377890    0.800130
C      -3.688330    1.980860   -1.154170
H      -4.082330    2.606380   -1.946530
C      -2.692860    1.054200   -1.435610
H      -2.276960    0.908290   -2.425080
C       3.456830    1.210780   -1.111280
H       3.213900    2.159140   -0.643330
C      -4.163400    2.084550    0.157270
H      -4.945540    2.798130    0.398660
C       4.655350    1.073990   -1.808140
H       5.336030    1.917240   -1.878380
C      -3.632040    1.272410    1.157430
H      -3.978210    1.326420    2.183410
Se     -1.645350   -0.856390    1.908750
5
TcO4-_gas	Energy: -239299.1773550
O       1.002860    1.002860    1.002860
O      -1.002860   -1.002860    1.002860
O       1.002860   -1.002860   -1.002860
O      -1.002860    1.002860   -1.002860
Tc      0.000000    0.000000    0.000000
100
TeDimer_gas	Energy: -3040987.0096214
C       5.883330   -0.618570    0.265010
C       5.793590   -1.971170   -0.105450
H       5.051740   -2.289890   -0.832120
C       6.663280   -2.915690    0.441260
H       6.590060   -3.955270    0.132750
C       7.624930   -2.525770    1.376320
H       8.303950   -3.261100    1.799750
C       7.709600   -1.187400    1.763210
H       8.450600   -0.875740    2.494290
C       6.844990   -0.238340    1.214080
H       6.914240    0.797280    1.528910
C       5.592070    2.215750   -0.359120
C       6.793780    2.314100   -1.082850
H       7.187920    1.449630   -1.608350
C       7.489460    3.519670   -1.142120
H       8.417630    3.578480   -1.704340
C       6.989820    4.649160   -0.487610
H       7.529730    5.591000   -0.537720
C       5.797100    4.562060    0.228350
H       5.402290    5.432560    0.744550
C       5.100490    3.352030    0.297080
H       4.194480    3.292990    0.885620
C       4.512500    0.289130   -2.173160
C       5.491770   -0.389760   -2.916070
H       6.364950   -0.803830   -2.422520
C       5.351160   -0.550000   -4.296640
H       6.115890   -1.084690   -4.854070
C       4.238140   -0.026940   -4.956700
H       4.129790   -0.154760   -6.030290
C       3.264260    0.661340   -4.230250
H       2.390290    1.072060   -4.727260
C       3.399110    0.816510   -2.849900
H       2.625100    1.351100   -2.309310
C       3.580730   -1.900470    2.864980
H       4.084630   -1.122510    3.428850
C       3.563810   -3.238080    3.256800
H       4.080840   -3.538690    4.162000
C       2.873890   -4.164570    2.475550
H       2.844640   -5.212730    2.761320
C       2.214150   -3.730850    1.321820
H       1.664890   -4.423840    0.692030
C       2.270120   -2.378360    0.996600
C      -5.592320    2.215580    0.358910
C      -5.100780    3.351980   -0.297100
H      -4.194520    3.293190   -0.885280
C      -5.797720    4.561830   -0.228650
H      -5.402930    5.432420   -0.744700
C      -6.990760    4.648620    0.486820
H      -7.530950    5.590310    0.536690
C      -7.490350    3.519000    1.141150
H      -8.418760    3.577580    1.703020
C      -6.794340    2.313610    1.082170
H      -7.188430    1.449050    1.607540
C      -4.512390    0.289500    2.173260
C      -5.491770   -0.389040    2.916390
H      -6.365030   -0.803090    2.422960
C      -5.351130   -0.548920    4.296980
H      -6.115910   -1.083350    4.854600
C      -4.238000   -0.025860    4.956880
H      -4.129650   -0.153410    6.030490
C      -3.264020    0.662040    4.230210
H      -2.389960    1.072740    4.727070
C      -3.398890    0.816850    2.849810
H      -2.624770    1.351120    2.309050
C      -5.883070   -0.618830   -0.264810
C      -6.844480   -0.239010   -1.214280
H      -6.913740    0.796510   -1.529470
C      -7.708850   -1.188330   -1.763350
H      -8.449660   -0.876980   -2.494740
C      -7.624170   -2.526560   -1.375990
H      -8.302990   -3.262090   -1.799370
C      -6.662750   -2.916080   -0.440510
H      -6.589560   -3.955550   -0.131640
C      -5.793320   -1.971310    0.106130
H      -5.051660   -2.289710    0.833140
C      -3.580730   -1.900320   -2.864930
H      -4.084520   -1.122270   -3.428760
C      -3.563910   -3.237910   -3.256810
H      -4.080920   -3.538460   -4.162030
C      -2.874100   -4.164500   -2.475570
H      -2.844940   -5.212650   -2.761410
C      -2.214330   -3.730910   -1.321800
H      -1.665180   -4.423990   -0.692000
C      -2.270190   -2.378430   -0.996530
Cl      3.848960    1.448010    2.814580
Cl      0.589240    0.422740    2.450830
Cl     -3.848850    1.448260   -2.814500
Cl     -0.589200    0.422570   -2.450830
N       2.947670   -1.492920    1.755370
N      -2.947630   -1.492910   -1.755250
N       1.993510    2.025300    0.169980
N      -1.993480    2.025350   -0.170130
O       1.564050    2.995850   -0.330560
O      -1.564030    2.995960    0.330290
P       4.661080    0.614320   -0.353230
P      -4.661030    0.614330    0.353280
Te     -1.391980   -1.304480    0.653200
Te      1.391950   -1.304460   -0.653140
Tc      2.564940    0.558560    0.935800
Tc     -2.564950    0.558540   -0.935790
100
TeDimer_solv_disp	Energy: -3041654.4379295
C       5.546430   -0.724690    0.281770
C       5.370510   -2.061760   -0.105140
H       4.688420   -2.309310   -0.912240
C       6.067000   -3.079120    0.544750
H       5.923970   -4.110450    0.235830
C       6.942930   -2.772750    1.588910
H       7.485530   -3.566400    2.094290
C       7.117520   -1.444740    1.981880
H       7.793470   -1.200420    2.796050
C       6.419330   -0.423470    1.336710
H       6.538360    0.604740    1.660110
C       5.523620    2.092070   -0.411070
C       6.831930    2.020940   -0.914720
H       7.240710    1.068450   -1.236820
C       7.615470    3.169310   -0.999090
H       8.628410    3.103910   -1.385680
C       7.096480    4.401200   -0.590400
H       7.707050    5.296970   -0.658150
C       5.795450    4.477750   -0.093480
H       5.388570    5.430300    0.232220
C       5.009940    3.327200    0.000280
H       4.013290    3.389520    0.416020
C       4.305150    0.218870   -2.186510
C       5.292310   -0.471940   -2.904750
H       6.175780   -0.845390   -2.398140
C       5.137080   -0.700420   -4.272430
H       5.903880   -1.245200   -4.815770
C       4.002310   -0.232820   -4.939600
H       3.882500   -0.415720   -6.003400
C       3.024040    0.471520   -4.235230
H       2.136180    0.841010   -4.738790
C       3.174410    0.697000   -2.867000
H       2.399020    1.239650   -2.339900
C       3.567720   -1.647550    2.856780
H       4.046170   -0.828890    3.380780
C       3.646060   -2.973600    3.275660
H       4.215840   -3.222020    4.163830
C       2.986810   -3.958290    2.541280
H       3.031770   -4.997940    2.851590
C       2.269380   -3.596100    1.397350
H       1.748670   -4.334930    0.797380
C       2.243440   -2.255410    1.038290
C      -5.523590    2.092090    0.410920
C      -5.009620    3.327280    0.000120
H      -4.012750    3.389640   -0.415080
C      -5.795100    4.477860    0.093730
H      -5.387990    5.430450   -0.231560
C      -7.096400    4.401280    0.589930
H      -7.706950    5.297080    0.657550
C      -7.615680    3.169330    0.998070
H      -8.628840    3.103910    1.384080
C      -6.832170    2.020930    0.913850
H      -7.241200    1.068400    1.235480
C      -4.305490    0.218850    2.186590
C      -5.293350   -0.471130    2.904700
H      -6.176960   -0.843990    2.397900
C      -5.138650   -0.699540    4.272440
H      -5.906000   -1.243670    4.815650
C      -4.003690   -0.232710    4.939840
H      -3.884300   -0.415530    6.003690
C      -3.024670    0.470710    4.235600
H      -2.136630    0.839560    4.739320
C      -3.174520    0.696120    2.867290
H      -2.398430    1.237910    2.340340
C      -5.546280   -0.724740   -0.281800
C      -6.418910   -0.423680   -1.337010
H      -6.537840    0.604470   -1.660620
C      -7.116960   -1.445050   -1.982180
H      -7.792700   -1.200860   -2.796550
C      -6.942470   -2.772990   -1.588940
H      -7.484950   -3.566730   -2.094320
C      -6.066800   -3.079200   -0.544500
H      -5.923880   -4.110480   -0.235370
C      -5.370480   -2.061740    0.105390
H      -4.688630   -2.309140    0.912750
C      -3.567720   -1.647230   -2.856890
H      -4.046120   -0.828480   -3.380770
C      -3.646160   -2.973230   -3.275910
H      -4.216000   -3.221510   -4.164080
C      -2.986950   -3.958050   -2.541680
H      -3.031990   -4.997660   -2.852120
C      -2.269440   -3.596040   -1.397740
H      -1.748760   -4.334970   -0.797880
C      -2.243420   -2.255400   -1.038520
Cl      3.702440    1.714810    2.668550
Cl      0.483550    0.535010    2.417870
Cl     -3.702220    1.715190   -2.668200
Cl     -0.483450    0.535190   -2.417700
N       2.878890   -1.310520    1.759630
N      -2.878830   -1.310380   -1.759720
N       1.847710    2.071920   -0.007110
N      -1.847420    2.071730    0.007520
O       1.425350    2.994490   -0.600010
O      -1.424870    2.994160    0.600480
P       4.474130    0.590290   -0.394410
P      -4.474090    0.590290    0.394470
Te     -1.343940   -1.275380    0.644920
Te      1.344050   -1.275130   -0.645060
Tc      2.429640    0.670330    0.861540
Tc     -2.429540    0.670340   -0.861340
50
TeMonomer_solv_disp	Energy: -1520813.1243491
C       0.628420    1.919970    0.663460
C      -0.172220    2.072270    1.805830
H      -0.376970    1.218790    2.443240
C      -0.718400    3.316240    2.115530
H      -1.338350    3.424050    3.000380
C      -0.474850    4.415440    1.289100
H      -0.901900    5.383800    1.532740
C       0.314410    4.266420    0.147610
H       0.502720    5.116350   -0.501480
C       0.860590    3.023150   -0.170820
H       1.458100    2.907410   -1.067970
C       2.760040    0.515330   -0.739310
C       3.714150    1.385690   -0.189290
H       3.478270    1.961280    0.700000
C       4.966830    1.518960   -0.783800
H       5.696100    2.200120   -0.355390
C       5.283030    0.775580   -1.923870
H       6.260240    0.879160   -2.386190
C       4.341870   -0.099100   -2.467320
H       4.579320   -0.676490   -3.355570
C       3.082460   -0.229060   -1.879910
H       2.351570   -0.890720   -2.325650
C       1.734380   -0.614600    1.643030
C       2.174520    0.076220    2.779000
H       2.126750    1.158960    2.813460
C       2.667380   -0.626710    3.879780
H       2.995610   -0.082110    4.760170
C       2.740560   -2.019650    3.848680
H       3.123740   -2.564410    4.706310
C       2.324210   -2.711790    2.708510
H       2.384990   -3.795340    2.673200
C       1.821400   -2.013970    1.612460
H       1.499200   -2.563550    0.734960
C      -2.368610    1.945510   -0.966260
H      -1.830500    2.241560   -1.858140
C      -3.344350    2.735340   -0.371610
H      -3.589950    3.700100   -0.800100
C      -3.990660    2.262580    0.772990
H      -4.760400    2.859730    1.252920
C      -3.642490    1.019810    1.299640
H      -4.125200    0.623780    2.186260
C      -2.646930    0.288990    0.658210
Cl      0.053370    0.719100   -2.921610
Cl     -2.552540   -1.504700   -2.504550
N      -2.034350    0.752360   -0.451880
N       0.290020   -2.240450   -1.529130
O       0.869430   -3.239570   -1.736020
P       1.170960    0.263790    0.136540
Te     -1.801190   -1.581980    1.156430
Tc     -0.651850   -0.801020   -1.179660
50
TeMonomer_gas	Energy: -1520693.3904345
C       0.882190    1.998360    0.547440
C       0.110750    2.299530    1.683200
H      -0.219940    1.503750    2.343750
C      -0.234590    3.620310    1.970900
H      -0.821910    3.839670    2.858380
C       0.171380    4.653660    1.123400
H      -0.097150    5.681910    1.350010
C       0.920740    4.359900   -0.016810
H       1.234100    5.156870   -0.685460
C       1.273680    3.040790   -0.307540
H       1.850210    2.823930   -1.200200
C       2.818110    0.305620   -0.853570
C       3.914760    1.005770   -0.320330
H       3.810720    1.558790    0.608310
C       5.145470    0.997640   -0.973570
H       5.981920    1.548120   -0.551620
C       5.303070    0.279230   -2.161800
H       6.263600    0.270650   -2.669750
C       4.223750   -0.426000   -2.692230
H       4.334630   -0.983770   -3.617700
C       2.985280   -0.412620   -2.044990
H       2.151050   -0.940150   -2.488900
C       1.811520   -0.577780    1.648800
C       2.280450    0.132130    2.763220
H       2.251700    1.216420    2.774760
C       2.783050   -0.548110    3.875270
H       3.134880    0.017190    4.734070
C       2.836270   -1.941730    3.883490
H       3.227650   -2.468710    4.749190
C       2.386870   -2.656550    2.770530
H       2.428910   -3.742130    2.763520
C       1.875650   -1.980710    1.663430
H       1.532300   -2.554360    0.808280
C      -2.548740    1.931700   -1.055360
H      -2.022920    2.178600   -1.970910
C      -3.580000    2.710050   -0.542790
H      -3.881400    3.614000   -1.060930
C      -4.215460    2.297570    0.631990
H      -5.030870    2.882860    1.048920
C      -3.805680    1.124130    1.261910
H      -4.288940    0.769030    2.166310
C      -2.759930    0.395440    0.693940
Cl     -0.080980    0.627360   -2.932480
Cl     -2.686800   -1.549830   -2.334030
N      -2.148890    0.806470   -0.439030
N       0.113750   -2.290890   -1.425890
O       0.625850   -3.326620   -1.627770
P       1.233370    0.252100    0.099490
Te     -1.898440   -1.434590    1.316160
Tc     -0.762800   -0.802790   -1.106440
11
SPy radical	Energy: -161809.4943772
N         -0.05780       -1.17454       -0.00000
C          0.50750        0.03081       -0.00000
C         -0.20449        1.23596       -0.00000
H          0.31328        2.18957        0.00000
C         -1.39821       -1.22930        0.00000
H         -1.83196       -2.22644        0.00000
C         -1.59358        1.15788       -0.00000
H         -2.18874        2.06633       -0.00000
C         -2.20969       -0.09700        0.00000
H         -3.28988       -0.19537        0.00000
S          2.29954       -0.01265        0.00000
11
SePy radical	Energy: -161281.7985065
N         -0.67938       -1.16790        0.00001
C         -0.83588        1.23680        0.00001
H         -0.32379        2.19348        0.00002
C         -0.12108        0.03561        0.00001
C         -2.02025       -1.23217        0.00000
H         -2.44856       -2.23163        0.00000
C         -2.83575       -0.10317       -0.00001
H         -3.91561       -0.20619       -0.00003
C         -2.22546        1.15426       -0.00001
H         -2.82486        2.06001       -0.00002
Se         1.83821       -0.00554       -0.00000
11
TePy radical	Energy: -160485.2109440
N         -1.13242       -1.16267        0.00000
C         -1.30434        1.23799        0.00000
H         -0.80243        2.20032        0.00000
C         -0.57393        0.04498        0.00000
C         -2.47236       -1.23518        0.00000
H         -2.89479       -2.23737        0.00000
C         -3.29593       -0.11173        0.00000
H         -4.37519       -0.22229        0.00000
C         -2.69391        1.14882        0.00000
H         -3.29882        2.05106        0.00000
Te         1.56425       -0.00312        0.00000
22
S2Py2	Energy: -323663.4958820
N          1.41005        0.65615        0.56995
N         -2.99009       -0.36487        0.86761
C         -1.61404        0.52538       -0.90294
H         -0.67995        0.48840       -1.44810
C         -1.87328       -0.36337        0.14215
C          1.91242       -0.33847       -0.15075
C          3.24289       -0.40237       -0.58406
H          3.60222       -1.25138       -1.15704
C         -3.92576        0.54753        0.56818
H         -4.82498        0.52424        1.17921
C          2.23913        1.65510        0.90780
H          1.80158        2.45039        1.50671
C          4.08531        0.65050       -0.23897
H          5.12537        0.64141       -0.55112
C          3.57803        1.70388        0.52591
H          4.20389        2.53893        0.82193
C         -3.78257        1.47724       -0.45947
H         -4.57106        2.19266       -0.66720
C         -2.60129        1.45922       -1.20475
H         -2.44567        2.17054       -2.01077
S         -0.73486       -1.64508        0.72424
S          0.81510       -1.68504       -0.68394
22
Se2Py2	Energy: -322610.1396395
N         -2.37950        0.10637        0.85439
N          2.80647       -0.25350       -0.45803
C          1.08579       -1.37326        0.80751
H          0.21978       -1.28601        1.45225
C          1.73554       -0.22784        0.33270
C         -1.75030        0.05042       -0.31733
C         -1.73901       -1.07746       -1.14404
H         -1.18330       -1.07146       -2.07425
C          3.28097       -1.45481       -0.81438
H          4.15933       -1.44846       -1.45569
C         -3.03769       -0.98867        1.25541
H         -3.53630       -0.91801        2.21944
C         -2.44429       -2.20524       -0.72250
H         -2.46194       -3.10153       -1.33545
C         -3.10415       -2.16477        0.50411
H         -3.65565       -3.02135        0.87757
C          2.70516       -2.66062       -0.40892
H          3.12817       -3.60483       -0.73610
C          1.58454       -2.61613        0.41875
H          1.10540       -3.52959        0.75845
Se         1.01271        1.52667        0.85125
Se        -0.73811        1.62984       -0.90856
22
Te2Py2	Energy: -321019.8582230
N          2.32778       -0.05063       -1.13880
N         -2.72231       -1.04055        0.69814
C         -0.87067       -1.87759       -0.59687
H         -0.07319       -1.67184       -1.30048
C         -1.71645       -0.85018       -0.15744
C          1.92047       -0.10733        0.12961
C          2.13214       -1.21627        0.95755
H          1.75758       -1.22368        1.97464
C         -2.91851       -2.28334        1.15989
H         -3.74872       -2.40784        1.85167
C          2.96363       -1.11843       -1.63862
H          3.27468       -1.04309       -2.67825
C          2.81044       -2.31545        0.43018
H          2.99071       -3.19386        1.04306
C          3.23028       -2.27194       -0.89775
H          3.75039       -3.10765       -1.35450
C         -2.12312       -3.37280        0.80122
H         -2.32294       -4.35554        1.21600
C         -1.07801       -3.16229       -0.09634
H         -0.43366       -3.98027       -0.40519
Te        -1.35261        1.14173       -0.86993
Te         0.80387        1.55203        0.91202
