# Supplementary material for: [Tc(NO)Cl2(PPh3)2(CH3CN)] and Its Reactions with 2,2′-Dipyridyl Dichalcogenides
Source: Molecules. 2025 Feb 8;30(4):793. doi: 10.3390/molecules30040793 (PMC11858252; doi:10.3390/molecules30040793)
Supplement: Supplementary file 1 [file molecules-30-00793-s001.zip › molecules-3447112-supplementary/Supplement/Tc_NO_dichalcogenes_rev.cif]

# 1. SUBMISSION DETAILS


data_global

_publ_contact_author          # Name and address of author for correspondence
;
      Ulrich Abram
      Freie Universitaet Berlin     
      Institute of Chemistry             
      Fabeckstrasse 34-36                     
      D-14195 Berlin         
      Germany                          
;
_publ_contact_author_phone        '0049 (0)30 838 54002'
_publ_contact_author_fax          '0049 (0)30 838 4 54002'
_publ_contact_author_email        'ulrich.abram@fu-berlin.de'

_publ_requested_journal           'Molecules' 


#=============================================================================

# 2. TITLE AND AUTHOR LIST

_publ_section_title
;
Nitrosyltechnetium Complexes with 2,2'-Dipyridyl Dichalcogenides and
2-Pyridyl Chalcogenolates
;
# The loop structure below should contain the names and addresses of all
# authors, in the required order of publication. Repeat as necessary.

loop_
 _publ_author_name
 _publ_author_address
 
     'Sawallisch, Till Erik'
;     Freie Universitaet  Berlin     
      Institute of Chemistry and Biochemistry            
      Fabeckstr. 34/36                    
      Berlin        
      Germany                          
;

     'Rupf, Susanne Margot'
;     Freie Universitaet  Berlin     
      Institute of Chemistry and Biochemistry            
      Fabeckstr. 34/36                    
      Berlin        
      Germany                          
; 
     'Abdulkader, Abdullah'
;     Freie Universitaet  Berlin     
      Institute of Chemistry and Biochemistry            
      Fabeckstrasse 34-36                     
      D-14195 Berlin         
      Germany                          
;
     'Ernst, Moritz Johannes'
;     Freie Universitaet  Berlin     
      Institute of Chemistry and Biochemistry            
      Fabeckstrasse 34-36                     
      D-14195 Berlin         
      Germany                          
;

      'Roca Jungfer, Maximilian'
;     Ruprecht-Karls Universitaet eidelberg     
      Institute of Organic Chemistry            
      Im Neuenheimer Feld 270                     
      D-69120 Heidelberg         
      Germany                          
;
      'Abram, Ulrich'
;     Freie Universitaet  Berlin     
      Institute of Chemistry and Biochemistry            
      Fabeckstrasse 34-36                     
      D-14195 Berlin         
      Germany                          
;


################ STRUCTURE 1  ###########################

data_tcnoop2ua
_audit_creation_date               2025-01-25
_audit_creation_method
;
Olex2 1.5
(compiled 2024.01.12 svn.r2f8d729c for OlexSys, GUI svn.r6928)
;
_shelx_SHELXL_version_number       '2018/3'
# The loop structure below should contain the names and addresses of all
# authors, in the required order of publication. Repeat as necessary.
loop_
  _audit_author_name
  _audit_author_address
 'Sawallisch, Till Erik'
;
     Freie Universitaet  Berlin     
      Institute of Chemistry and Biochemistry            
      Fabeckstr. 34/36                    
      Berlin        
      Germany                          
;
 'Rupf, Susanne Margot'
;
     Freie Universitaet  Berlin     
      Institute of Chemistry and Biochemistry            
      Fabeckstr. 34/36                    
      Berlin        
      Germany                          
;
 'Abdulkader, Abdullah'
;
     Freie Universitaet  Berlin     
      Institute of Chemistry and Biochemistry            
      Fabeckstrasse 34-36                     
      D-14195 Berlin         
      Germany                          
;
 'Ernst, Moritz Johannes'
;
     Freie Universitaet  Berlin     
      Institute of Chemistry and Biochemistry            
      Fabeckstrasse 34-36                     
      D-14195 Berlin         
      Germany                          
;
 'Roca Jungfer, Maximilian'
;
     Ruprecht-Karls Universitaet eidelberg     
      Institute of Organic Chemistry            
      Im Neuenheimer Feld 270                     
      D-69120 Heidelberg         
      Germany                          
;
 'Abram, Ulrich'
;
     Freie Universitaet  Berlin     
      Institute of Chemistry and Biochemistry            
      Fabeckstrasse 34-36                     
      D-14195 Berlin         
      Germany                          
;

# end Validation Reply Form
# Name and address of author for correspondence
_audit_contact_author
;
      Ulrich Abram
      Freie Universitaet Berlin     
      Institute of Chemistry             
      Fabeckstrasse 34-36                     
      D-14195 Berlin         
      Germany                          
;
_audit_contact_author_address      ?
_audit_contact_author_email        ?
_audit_contact_author_fax          '0049 (0)30 838 4 54002'
_audit_contact_author_name         ''
_audit_contact_author_phone        ?
_publ_contact_author_id_orcid      ?
_publ_requested_journal            'Molecules'
_publ_section_references
;
Dolomanov, O.V., Bourhis, L.J., Gildea, R.J, Howard, J.A.K. & Puschmann, H.
 (2009), J. Appl. Cryst. 42, 339-341.

Sheldrick, G.M. (2015). Acta Cryst. A71, 3-8.

Sheldrick, G.M. (2015). Acta Cryst. C71, 3-8.
;
_publ_section_title
;
Nitrosyltechnetium Complexes with 2,2'-Dipyridyl Dichalcogenides and
2-Pyridyl Chalcogenolates
;
_chemical_name_common              ?
_chemical_name_systematic          ?
_chemical_formula_moiety           'C36 H30 Cl3 N O3 P2 Tc, 0.5[C7H8]'
_chemical_formula_sum              'C39.50 H34 Cl3 N O3 P2 Tc'
_chemical_formula_weight           836.97
_chemical_melting_point            ?
loop_
  _atom_type_symbol
  _atom_type_description
  _atom_type_scat_dispersion_real
  _atom_type_scat_dispersion_imag
  _atom_type_scat_source
 'C' 'C' 0.0033 0.0016 'International Tables Vol C Tables 4.2.6.8 and 6.1.1.4'
 'H' 'H' 0.0000 0.0000 'International Tables Vol C Tables 4.2.6.8 and 6.1.1.4'
 'Cl' 'Cl' 0.1484 0.1585 'International Tables Vol C Tables 4.2.6.8 and 6.1.1.4'
 'N' 'N' 0.0061 0.0033 'International Tables Vol C Tables 4.2.6.8 and 6.1.1.4'
 'O' 'O' 0.0106 0.0060 'International Tables Vol C Tables 4.2.6.8 and 6.1.1.4'
 'P' 'P' 0.1023 0.0942 'International Tables Vol C Tables 4.2.6.8 and 6.1.1.4'
 'Tc' 'Tc' -1.4390 0.7593
 'International Tables Vol C Tables 4.2.6.8 and 6.1.1.4'

_shelx_space_group_comment
;
The symmetry employed for this shelxl refinement is uniquely defined
by the following loop, which should always be used as a source of
symmetry information in preference to the above space-group names.
They are only intended as comments.
;
_space_group_crystal_system        'monoclinic'
_space_group_IT_number             14
_space_group_name_H-M_alt          'P 1 21/n 1'
_space_group_name_Hall             '-P 2yn'
loop_
  _space_group_symop_operation_xyz
 'x, y, z'
 '-x+1/2, y+1/2, -z+1/2'
 '-x, -y, -z'
 'x-1/2, -y-1/2, z-1/2'

_cell_length_a                     12.5998(8)
_cell_length_b                     14.1927(11)
_cell_length_c                     44.238(3)
_cell_angle_alpha                  90
_cell_angle_beta                   97.499(2)
_cell_angle_gamma                  90
_cell_volume                       7843.3(10)
_cell_formula_units_Z              8
_cell_measurement_reflns_used      300
_cell_measurement_temperature      258.00
_cell_measurement_theta_max        25.11
_cell_measurement_theta_min        2.27
_shelx_estimated_absorpt_T_max     ?
_shelx_estimated_absorpt_T_min     ?
_exptl_absorpt_coefficient_mu      0.690
_exptl_absorpt_correction_T_max    0.7452
_exptl_absorpt_correction_T_min    0.6700
_exptl_absorpt_correction_type     empirical
_exptl_absorpt_process_details     SADABS
_exptl_absorpt_special_details     ?
_exptl_crystal_colour              red
_exptl_crystal_colour_primary      red
_exptl_crystal_density_diffrn      1.418
_exptl_crystal_density_meas        ?
_exptl_crystal_density_method      ?
_exptl_crystal_description         needle
_exptl_crystal_F_000               3408
_exptl_crystal_size_max            0.2
_exptl_crystal_size_mid            0.05
_exptl_crystal_size_min            0.05
_exptl_transmission_factor_max     ?
_exptl_transmission_factor_min     ?
_diffrn_reflns_av_R_equivalents    0.0937
_diffrn_reflns_av_unetI/netI       0.0407
_diffrn_reflns_Laue_measured_fraction_full  0.999
_diffrn_reflns_Laue_measured_fraction_max  0.999
_diffrn_reflns_limit_h_max         15
_diffrn_reflns_limit_h_min         -14
_diffrn_reflns_limit_k_max         16
_diffrn_reflns_limit_k_min         -16
_diffrn_reflns_limit_l_max         52
_diffrn_reflns_limit_l_min         -52
_diffrn_reflns_number              162349
_diffrn_reflns_point_group_measured_fraction_full  0.999
_diffrn_reflns_point_group_measured_fraction_max  0.999
_diffrn_reflns_theta_full          25.152
_diffrn_reflns_theta_max           25.152
_diffrn_reflns_theta_min           2.000
_diffrn_ambient_temperature        258.00
_diffrn_detector_area_resol_mean   ?
_diffrn_measured_fraction_theta_full  0.999
_diffrn_measured_fraction_theta_max  0.999
_diffrn_measurement_device_type    'Bruker APEX 2'
_diffrn_measurement_method         ?
_diffrn_radiation_type             MoK\a
_diffrn_radiation_wavelength       0.71073
_diffrn_source                     ?
_reflns_Friedel_coverage           0.000
_reflns_Friedel_fraction_full      .
_reflns_Friedel_fraction_max       .
_reflns_number_gt                  10800
_reflns_number_total               14016
_reflns_special_details
;
 Reflections were merged by SHELXL according to the crystal
 class for the calculation of statistics and refinement.
 
 Structure factors included contributions from the .fab file.
 
 _reflns_Friedel_fraction is defined as the number of unique
 Friedel pairs measured divided by the number that would be
 possible theoretically, ignoring centric projections and
 systematic absences.
;
_reflns_threshold_expression       'I > 2\s(I)'
_computing_cell_refinement         'Bruker SAINT'
_computing_data_collection         'Bruker APEX2'
_computing_data_reduction          'Bruker SAINT'
_computing_molecular_graphics      'Olex2 1.5 (Dolomanov et al., 2009)'
_computing_publication_material    'Olex2 1.5 (Dolomanov et al., 2009)'
_computing_structure_refinement    'SHELXL 2018/3 (Sheldrick, 2015)'
_computing_structure_solution      'SHELXT 2018/2 (Sheldrick, 2018)'
_refine_diff_density_max           1.607
_refine_diff_density_min           -1.041
_refine_diff_density_rms           0.082
_refine_ls_extinction_coef         .
_refine_ls_extinction_method       none
_refine_ls_goodness_of_fit_ref     1.077
_refine_ls_hydrogen_treatment      constr
_refine_ls_matrix_type             full
_refine_ls_number_parameters       769
_refine_ls_number_reflns           14016
_refine_ls_number_restraints       25
_refine_ls_R_factor_all            0.0928
_refine_ls_R_factor_gt             0.0709
_refine_ls_restrained_S_all        1.101
_refine_ls_shift/su_max            0.001
_refine_ls_shift/su_mean           0.000
_refine_ls_structure_factor_coef   Fsqd
_refine_ls_weighting_details      
 'w=1/[\s^2^(Fo^2^)+(0.0382P)^2^+32.1192P] where P=(Fo^2^+2Fc^2^)/3'
_refine_ls_weighting_scheme        calc
_refine_ls_wR_factor_gt            0.1407
_refine_ls_wR_factor_ref           0.1513
_refine_special_details            ?
_olex2_refinement_description
;
1. Fixed Uiso
 At 1.2 times of:
  All C(H) groups
2. Restrained distances
 O20-N20
 1.25 with sigma of 0.02
 Tc2-N20
 1.65 with sigma of 0.02
 C26-C21 = C22-C21 = C23-C22 = C24-C23 = C25-C24 = C26-C25
 1.48 with sigma of 0.02
 C22-C21 \\sim C26-C21 \\sim C26-C25 \\sim C25-C24 \\sim C24-C23 \\sim C23-C22
 with sigma of 0.02
 Tc1-N10 \\sim Tc2-N20
 with sigma of 0.02
 O10-N10 \\sim O20-N20
 with sigma of 0.02
3. Uiso/Uaniso restraints and constraints
Uanis(C21) = Uanis(C22) = Uanis(C23) = Uanis(C24) = Uanis(C25) = Uanis(C26)
Uanis(C51) = Uanis(C56) = Uanis(C55) = Uanis(C54) = Uanis(C53) = Uanis(C52)
4.a Aromatic/amide H refined with riding coordinates:
 C116(H116), C96(H96), C112(H112), C2(H2), C92(H92), C114(H114), C113(H113),
 C62(H62), C76(H76), C115(H115), C106(H106), C86(H86), C16(H16), C94(H94),
 C73(H73), C85(H85), C93(H93), C95(H95), C72(H72), C102(H102), C6(H6), C3(H3),
 C74(H74), C75(H75), C104(H104), C34(H34), C36(H36), C64(H64), C84(H84),
 C32(H32), C105(H105), C33(H33), C42(H42), C103(H103), C4(H4), C22(H22),
 C12(H12), C14(H14), C5(H5), C63(H63), C65(H65), C15(H15), C35(H35), C13(H13),
 C66(H66), C46(H46), C43(H43), C82(H82), C44(H44), C23(H23), C83(H83), C56(H56),
  C52(H52), C45(H45), C26(H26), C53(H53), C54(H54), C25(H25), C55(H55), C24(H24)
;
_atom_sites_solution_hydrogens     geom
_atom_sites_solution_primary       dual
_atom_sites_solution_secondary     ?
loop_
  _atom_site_label
  _atom_site_type_symbol
  _atom_site_fract_x
  _atom_site_fract_y
  _atom_site_fract_z
  _atom_site_U_iso_or_equiv
  _atom_site_adp_type
  _atom_site_occupancy
  _atom_site_site_symmetry_order
  _atom_site_calc_flag
  _atom_site_refinement_flags_posn
  _atom_site_refinement_flags_adp
  _atom_site_refinement_flags_occupancy
  _atom_site_disorder_assembly
  _atom_site_disorder_group
 Tc2 Tc 0.35881(4) 0.17168(3) 0.69195(2) 0.04449(14) Uani 1 1 d D . . . .
 Tc1 Tc 0.76836(4) 0.65214(4) 0.58135(2) 0.04723(14) Uani 1 1 d D . . . .
 P12 P 0.34497(11) -0.06174(10) 0.71262(3) 0.0388(3) Uani 1 1 d . . . . .
 Cl13 Cl 0.33357(13) 0.18445(12) 0.74386(3) 0.0573(4) Uani 1 1 d . . . . .
 P11 P 0.62945(12) 0.21101(10) 0.70440(4) 0.0449(4) Uani 1 1 d . . . . .
 P1 P 1.02905(12) 0.71707(12) 0.58649(3) 0.0468(4) Uani 1 1 d . . . . .
 P2 P 0.64680(13) 0.82000(14) 0.52936(4) 0.0558(4) Uani 1 1 d . . . . .
 Cl11 Cl 0.40264(16) 0.14515(13) 0.64247(4) 0.0696(5) Uani 1 1 d . . . . .
 Cl1 Cl 0.77163(17) 0.77290(15) 0.61845(4) 0.0789(6) Uani 1 1 d . . . . .
 Cl3 Cl 0.77270(16) 0.54371(15) 0.54143(5) 0.0852(6) Uani 1 1 d . . . . .
 Cl2 Cl 0.58861(15) 0.61895(19) 0.58455(5) 0.0928(7) Uani 1 1 d . . . . .
 Cl12 Cl 0.18181(19) 0.15185(17) 0.67630(5) 0.0953(7) Uani 1 1 d . . . . .
 O12 O 0.3784(3) 0.0276(3) 0.69806(8) 0.0437(9) Uani 1 1 d . . . . .
 O11 O 0.5219(3) 0.1715(3) 0.70774(9) 0.0478(9) Uani 1 1 d . . . . .
 O1 O 0.9172(3) 0.6973(3) 0.57236(9) 0.0517(10) Uani 1 1 d . . . . .
 N20 N 0.3466(6) 0.3002(4) 0.68652(14) 0.0626(18) Uani 1 1 d D . . . .
 O2 O 0.7177(4) 0.7522(3) 0.54800(9) 0.0648(12) Uani 1 1 d . . . . .
 C91 C 0.3669(4) -0.1586(4) 0.68771(13) 0.0445(14) Uani 1 1 d . . . . .
 N10 N 0.8138(4) 0.5690(4) 0.60945(13) 0.0630(15) Uani 1 1 d D . . . .
 C71 C 0.7020(5) 0.2198(4) 0.74201(14) 0.0471(14) Uani 1 1 d . . . . .
 C111 C 0.4270(4) -0.0795(4) 0.74871(13) 0.0397(13) Uani 1 1 d . . . . .
 C1 C 1.0677(5) 0.6562(4) 0.62162(13) 0.0479(14) Uani 1 1 d . . . . .
 C116 C 0.5135(4) -0.0206(4) 0.75600(14) 0.0484(14) Uani 1 1 d . . . . .
 H116 H 0.527481 0.026965 0.742591 0.058 Uiso 1 1 calc R U . . .
 C101 C 0.2068(4) -0.0636(4) 0.71865(13) 0.0434(13) Uani 1 1 d . . . . .
 C96 C 0.4153(5) -0.1382(5) 0.66165(13) 0.0525(15) Uani 1 1 d . . . . .
 H96 H 0.432285 -0.076370 0.657195 0.063 Uiso 1 1 calc R U . . .
 C112 C 0.4071(5) -0.1493(4) 0.76853(14) 0.0535(15) Uani 1 1 d . . . . .
 H112 H 0.348522 -0.189013 0.763887 0.064 Uiso 1 1 calc R U . . .
 O10 O 0.8397(5) 0.5171(5) 0.62766(15) 0.112(2) Uani 1 1 d D . . . .
 C61 C 0.6254(5) 0.3251(4) 0.68727(14) 0.0519(15) Uani 1 1 d . . . . .
 C2 C 1.0451(5) 0.6961(5) 0.64866(14) 0.0575(17) Uani 1 1 d . . . . .
 H2 H 1.013256 0.755262 0.648603 0.069 Uiso 1 1 calc R U . . .
 C11 C 1.0457(5) 0.8414(5) 0.59290(13) 0.0539(16) Uani 1 1 d . . . . .
 C92 C 0.3397(5) -0.2498(4) 0.69368(15) 0.0535(15) Uani 1 1 d . . . . .
 H92 H 0.306214 -0.263842 0.710660 0.064 Uiso 1 1 calc R U . . .
 C114 C 0.5607(5) -0.1013(5) 0.80298(15) 0.0576(17) Uani 1 1 d . . . . .
 H114 H 0.605547 -0.108299 0.821275 0.069 Uiso 1 1 calc R U . . .
 C31 C 0.5584(5) 0.8828(5) 0.55104(14) 0.0530(15) Uani 1 1 d . . . . .
 C113 C 0.4752(6) -0.1606(5) 0.79568(15) 0.0618(17) Uani 1 1 d . . . . .
 H113 H 0.462620 -0.208740 0.809019 0.074 Uiso 1 1 calc R U . . .
 C62 C 0.6421(5) 0.4045(4) 0.70483(16) 0.0576(17) Uani 1 1 d . . . . .
 H62 H 0.659242 0.398586 0.725838 0.069 Uiso 1 1 calc R U . . .
 C76 C 0.6464(5) 0.2197(5) 0.76667(15) 0.0606(17) Uani 1 1 d . . . . .
 H76 H 0.572373 0.212691 0.763719 0.073 Uiso 1 1 calc R U . . .
 C41 C 0.5675(5) 0.7646(6) 0.49804(14) 0.0623(18) Uani 1 1 d . . . . .
 C115 C 0.5788(5) -0.0320(5) 0.78290(16) 0.0599(17) Uani 1 1 d . . . . .
 H115 H 0.636728 0.008370 0.787646 0.072 Uiso 1 1 calc R U . . .
 C106 C 0.1753(5) -0.0221(6) 0.74403(15) 0.067(2) Uani 1 1 d . . . . .
 H106 H 0.226424 0.000863 0.759327 0.081 Uiso 1 1 calc R U . . .
 C86 C 0.6689(5) 0.0417(4) 0.67855(15) 0.0579(16) Uani 1 1 d . . . . .
 H86 H 0.611460 0.019951 0.687839 0.069 Uiso 1 1 calc R U . . .
 C81 C 0.6998(5) 0.1334(4) 0.68195(15) 0.0546(16) Uani 1 1 d . . . . .
 C16 C 0.9701(6) 0.9023(5) 0.57956(15) 0.0633(18) Uani 1 1 d . . . . .
 H16 H 0.909148 0.879236 0.567741 0.076 Uiso 1 1 calc R U . . .
 C94 C 0.4107(6) -0.3009(5) 0.64895(17) 0.067(2) Uani 1 1 d . . . . .
 H94 H 0.425154 -0.349380 0.635958 0.080 Uiso 1 1 calc R U . . .
 C73 C 0.8621(6) 0.2415(6) 0.7765(2) 0.087(3) Uani 1 1 d . . . . .
 H73 H 0.935826 0.250186 0.779792 0.104 Uiso 1 1 calc R U . . .
 C85 C 0.7222(6) -0.0192(5) 0.66142(16) 0.0677(19) Uani 1 1 d . . . . .
 H85 H 0.699823 -0.081568 0.659206 0.081 Uiso 1 1 calc R U . . .
 C93 C 0.3629(5) -0.3203(5) 0.67410(18) 0.0649(19) Uani 1 1 d . . . . .
 H93 H 0.345444 -0.382259 0.678162 0.078 Uiso 1 1 calc R U . . .
 C21 C 1.1184(6) 0.6820(9) 0.56037(19) 0.1144(15) Uani 1 1 d D . . . .
 C95 C 0.4374(6) -0.2106(6) 0.64278(15) 0.0668(19) Uani 1 1 d . . . . .
 H95 H 0.470836 -0.197862 0.625691 0.080 Uiso 1 1 calc R U . . .
 C72 C 0.8115(6) 0.2292(5) 0.74710(18) 0.073(2) Uani 1 1 d . . . . .
 H72 H 0.851420 0.227183 0.730837 0.088 Uiso 1 1 calc R U . . .
 C102 C 0.1298(5) -0.0947(5) 0.69599(16) 0.0616(18) Uani 1 1 d . . . . .
 H102 H 0.150077 -0.123042 0.678675 0.074 Uiso 1 1 calc R U . . .
 C6 C 1.1139(6) 0.5693(5) 0.62236(17) 0.0685(19) Uani 1 1 d . . . . .
 H6 H 1.129975 0.541925 0.604408 0.082 Uiso 1 1 calc R U . . .
 C3 C 1.0702(6) 0.6474(6) 0.67574(15) 0.071(2) Uani 1 1 d . . . . .
 H3 H 1.055989 0.674195 0.693974 0.085 Uiso 1 1 calc R U . . .
 C74 C 0.8063(7) 0.2412(5) 0.8001(2) 0.074(2) Uani 1 1 d . . . . .
 H74 H 0.841688 0.248807 0.819782 0.089 Uiso 1 1 calc R U . . .
 C75 C 0.6992(6) 0.2300(5) 0.79575(18) 0.076(2) Uani 1 1 d . . . . .
 H75 H 0.660912 0.229199 0.812365 0.091 Uiso 1 1 calc R U . . .
 C104 C -0.0068(5) -0.0439(6) 0.7238(2) 0.080(2) Uani 1 1 d . . . . .
 H104 H -0.079116 -0.036005 0.725363 0.096 Uiso 1 1 calc R U . . .
 C34 C 0.4275(7) 0.9817(6) 0.58495(18) 0.088(3) Uani 1 1 d . . . . .
 H34 H 0.383186 1.016402 0.596009 0.105 Uiso 1 1 calc R U . . .
 C36 C 0.4490(6) 0.8789(6) 0.54363(17) 0.076(2) Uani 1 1 d . . . . .
 H36 H 0.418951 0.843882 0.526903 0.091 Uiso 1 1 calc R U . . .
 C64 C 0.6102(7) 0.5025(6) 0.6614(2) 0.083(2) Uani 1 1 d . . . . .
 H64 H 0.606484 0.562023 0.652538 0.099 Uiso 1 1 calc R U . . .
 C84 C 0.8055(6) 0.0100(6) 0.64792(18) 0.074(2) Uani 1 1 d . . . . .
 H84 H 0.840327 -0.031575 0.636285 0.089 Uiso 1 1 calc R U . . .
 C32 C 0.6009(6) 0.9356(5) 0.57612(17) 0.073(2) Uani 1 1 d . . . . .
 H32 H 0.674620 0.937199 0.581829 0.087 Uiso 1 1 calc R U . . .
 C105 C 0.0679(6) -0.0143(7) 0.74686(19) 0.090(3) Uani 1 1 d . . . . .
 H105 H 0.046607 0.011028 0.764500 0.108 Uiso 1 1 calc R U . . .
 C33 C 0.5347(7) 0.9857(6) 0.59255(17) 0.082(2) Uani 1 1 d . . . . .
 H33 H 0.563841 1.022385 0.608972 0.099 Uiso 1 1 calc R U . . .
 C42 C 0.5461(6) 0.6705(6) 0.49860(17) 0.079(2) Uani 1 1 d . . . . .
 H42 H 0.573792 0.635593 0.515599 0.094 Uiso 1 1 calc R U . . .
 C103 C 0.0232(5) -0.0844(6) 0.69870(18) 0.076(2) Uani 1 1 d . . . . .
 H103 H -0.028404 -0.105384 0.683207 0.091 Uiso 1 1 calc R U . . .
 C4 C 1.1151(6) 0.5619(6) 0.67576(19) 0.078(2) Uani 1 1 d . . . . .
 H4 H 1.131344 0.529798 0.694105 0.094 Uiso 1 1 calc R U . . .
 C22 C 1.2277(6) 0.6869(8) 0.5672(2) 0.1144(15) Uani 1 1 d D . . . .
 H22 H 1.256637 0.709892 0.586175 0.137 Uiso 1 1 calc R U . . .
 C12 C 1.1375(6) 0.8770(5) 0.60996(16) 0.0664(19) Uani 1 1 d . . . . .
 H12 H 1.189857 0.835718 0.618831 0.080 Uiso 1 1 calc R U . . .
 C14 C 1.0737(9) 1.0315(6) 0.6004(2) 0.089(3) Uani 1 1 d . . . . .
 H14 H 1.082757 1.096175 0.602818 0.107 Uiso 1 1 calc R U . . .
 C5 C 1.1370(7) 0.5214(6) 0.6498(2) 0.083(2) Uani 1 1 d . . . . .
 H5 H 1.167462 0.461641 0.650228 0.099 Uiso 1 1 calc R U . . .
 C51 C 0.7287(8) 0.9046(10) 0.5135(2) 0.1224(18) Uani 1 1 d . . . . .
 C63 C 0.6340(6) 0.4936(5) 0.6918(2) 0.070(2) Uani 1 1 d . . . . .
 H63 H 0.644979 0.546853 0.704053 0.085 Uiso 1 1 calc R U . . .
 C65 C 0.5919(9) 0.4256(7) 0.6439(2) 0.105(3) Uani 1 1 d . . . . .
 H65 H 0.573403 0.432135 0.622968 0.126 Uiso 1 1 calc R U . . .
 C15 C 0.9837(8) 0.9983(6) 0.5836(2) 0.083(2) Uani 1 1 d . . . . .
 H15 H 0.931506 1.039957 0.574796 0.100 Uiso 1 1 calc R U . . .
 C35 C 0.3840(6) 0.9274(7) 0.56125(19) 0.094(3) Uani 1 1 d . . . . .
 H35 H 0.310002 0.922683 0.556809 0.112 Uiso 1 1 calc R U . . .
 C13 C 1.1516(7) 0.9720(6) 0.61386(19) 0.081(2) Uani 1 1 d . . . . .
 H13 H 1.212711 0.995697 0.625407 0.097 Uiso 1 1 calc R U . . .
 C66 C 0.6003(8) 0.3367(6) 0.65675(19) 0.096(3) Uani 1 1 d . . . . .
 H66 H 0.588463 0.284055 0.644267 0.115 Uiso 1 1 calc R U . . .
 C46 C 0.5268(8) 0.8145(7) 0.47228(18) 0.104(3) Uani 1 1 d . . . . .
 H46 H 0.542203 0.878340 0.470981 0.124 Uiso 1 1 calc R U . . .
 C43 C 0.4844(8) 0.6252(8) 0.4748(2) 0.102(3) Uani 1 1 d . . . . .
 H43 H 0.471904 0.560733 0.475637 0.122 Uiso 1 1 calc R U . . .
 C82 C 0.7869(7) 0.1643(6) 0.6681(2) 0.103(3) Uani 1 1 d . . . . .
 H82 H 0.809768 0.226593 0.669996 0.124 Uiso 1 1 calc R U . . .
 C44 C 0.4417(9) 0.6771(9) 0.4496(2) 0.115(4) Uani 1 1 d . . . . .
 H44 H 0.398448 0.648510 0.433607 0.138 Uiso 1 1 calc R U . . .
 C23 C 1.2960(7) 0.6591(8) 0.54702(18) 0.1144(15) Uani 1 1 d D . . . .
 H23 H 1.369810 0.660272 0.552554 0.137 Uiso 1 1 calc R U . . .
 C83 C 0.8386(8) 0.1004(7) 0.6513(2) 0.117(4) Uani 1 1 d . . . . .
 H83 H 0.897340 0.120140 0.642277 0.140 Uiso 1 1 calc R U . . .
 C56 C 0.7221(8) 1.0010(9) 0.5181(2) 0.1224(18) Uani 1 1 d . . . . .
 H56 H 0.670803 1.024681 0.529385 0.147 Uiso 1 1 calc R U . . .
 C52 C 0.8025(8) 0.8714(9) 0.4959(2) 0.1224(18) Uani 1 1 d . . . . .
 H52 H 0.807418 0.806848 0.492877 0.147 Uiso 1 1 calc R U . . .
 C45 C 0.4644(10) 0.7718(9) 0.4488(2) 0.125(4) Uani 1 1 d . . . . .
 H45 H 0.436667 0.807175 0.431896 0.150 Uiso 1 1 calc R U . . .
 C26 C 1.0762(7) 0.6529(8) 0.53189(18) 0.1144(15) Uani 1 1 d D . . . .
 H26 H 1.002471 0.649499 0.526448 0.137 Uiso 1 1 calc R U . . .
 C53 C 0.8701(8) 0.9312(9) 0.4825(2) 0.1224(18) Uani 1 1 d . . . . .
 H53 H 0.918581 0.907997 0.470228 0.147 Uiso 1 1 calc R U . . .
 C54 C 0.8623(8) 1.0263(9) 0.4882(2) 0.1224(18) Uani 1 1 d . . . . .
 H54 H 0.907561 1.067114 0.479561 0.147 Uiso 1 1 calc R U . . .
 C25 C 1.1453(6) 0.6287(8) 0.5113(2) 0.1144(15) Uani 1 1 d D . . . .
 H25 H 1.117217 0.610811 0.491682 0.137 Uiso 1 1 calc R U . . .
 C55 C 0.7922(8) 1.0638(9) 0.5058(2) 0.1224(18) Uani 1 1 d . . . . .
 H55 H 0.790476 1.128223 0.509536 0.147 Uiso 1 1 calc R U . . .
 C24 C 1.2534(6) 0.6303(8) 0.51911(19) 0.1144(15) Uani 1 1 d D . . . .
 H24 H 1.298025 0.611422 0.505065 0.137 Uiso 1 1 calc R U . . .
 O20 O 0.3410(6) 0.3648(6) 0.68281(17) 0.112(3) Uani 1 1 d D . . . .

loop_
  _atom_site_aniso_label
  _atom_site_aniso_U_11
  _atom_site_aniso_U_22
  _atom_site_aniso_U_33
  _atom_site_aniso_U_23
  _atom_site_aniso_U_13
  _atom_site_aniso_U_12
 Tc2 0.0506(3) 0.0422(3) 0.0397(3) -0.0025(2) 0.0023(2) 0.0120(2)
 Tc1 0.0428(3) 0.0556(3) 0.0432(3) 0.0012(2) 0.0057(2) 0.0092(2)
 P12 0.0329(7) 0.0391(8) 0.0443(8) -0.0044(6) 0.0044(6) -0.0049(6)
 Cl13 0.0571(9) 0.0739(11) 0.0419(8) -0.0072(7) 0.0096(7) 0.0148(8)
 P11 0.0477(9) 0.0340(8) 0.0547(9) -0.0004(7) 0.0133(7) -0.0079(7)
 P1 0.0444(9) 0.0579(10) 0.0369(8) -0.0078(7) 0.0011(6) 0.0021(7)
 P2 0.0500(9) 0.0736(12) 0.0435(9) 0.0115(8) 0.0055(7) 0.0092(8)
 Cl11 0.0977(13) 0.0704(11) 0.0425(9) -0.0030(8) 0.0160(9) 0.0074(10)
 Cl1 0.1039(15) 0.0859(13) 0.0470(9) -0.0129(9) 0.0109(9) 0.0348(11)
 Cl3 0.0761(13) 0.0874(14) 0.0884(14) -0.0391(12) -0.0034(10) 0.0083(11)
 Cl2 0.0534(11) 0.145(2) 0.0817(13) 0.0317(14) 0.0136(9) 0.0023(12)
 Cl12 0.1005(16) 0.0915(16) 0.0916(15) -0.0100(12) 0.0036(12) 0.0150(13)
 O12 0.041(2) 0.043(2) 0.047(2) -0.0014(18) 0.0076(17) -0.0029(17)
 O11 0.043(2) 0.051(2) 0.051(2) 0.0010(19) 0.0106(18) -0.0078(18)
 O1 0.042(2) 0.064(3) 0.048(2) -0.002(2) 0.0015(18) 0.003(2)
 N20 0.076(4) 0.073(4) 0.037(3) 0.008(3) -0.001(3) -0.022(4)
 O2 0.061(3) 0.085(3) 0.047(2) 0.011(2) 0.003(2) 0.025(2)
 C91 0.033(3) 0.046(3) 0.053(3) -0.013(3) 0.000(2) 0.000(3)
 N10 0.050(3) 0.066(4) 0.073(4) 0.017(3) 0.011(3) 0.004(3)
 C71 0.045(3) 0.031(3) 0.065(4) 0.002(3) 0.005(3) -0.007(3)
 C111 0.036(3) 0.034(3) 0.049(3) -0.006(2) 0.006(2) 0.000(2)
 C1 0.044(3) 0.057(4) 0.040(3) -0.006(3) -0.006(3) -0.004(3)
 C116 0.040(3) 0.043(3) 0.061(4) 0.001(3) 0.000(3) -0.003(3)
 C101 0.033(3) 0.047(3) 0.051(3) 0.000(3) 0.005(3) -0.007(2)
 C96 0.054(4) 0.057(4) 0.045(3) -0.001(3) 0.001(3) 0.003(3)
 C112 0.051(4) 0.053(4) 0.055(4) 0.006(3) -0.001(3) -0.011(3)
 O10 0.095(4) 0.111(5) 0.125(5) 0.072(4) -0.001(4) 0.011(4)
 C61 0.058(4) 0.046(4) 0.054(4) 0.005(3) 0.015(3) -0.002(3)
 C2 0.053(4) 0.072(5) 0.045(4) 0.002(3) -0.002(3) -0.008(3)
 C11 0.066(4) 0.057(4) 0.040(3) -0.003(3) 0.010(3) -0.008(3)
 C92 0.049(4) 0.050(4) 0.061(4) -0.004(3) 0.008(3) -0.006(3)
 C114 0.053(4) 0.057(4) 0.059(4) 0.000(3) -0.006(3) 0.011(3)
 C31 0.056(4) 0.057(4) 0.045(3) 0.004(3) 0.003(3) 0.005(3)
 C113 0.070(4) 0.058(4) 0.058(4) 0.012(3) 0.009(3) 0.000(4)
 C62 0.068(4) 0.031(3) 0.076(5) 0.002(3) 0.020(4) 0.006(3)
 C76 0.054(4) 0.069(5) 0.058(4) -0.010(3) 0.008(3) 0.003(3)
 C41 0.058(4) 0.082(5) 0.046(4) -0.002(4) 0.005(3) 0.016(4)
 C115 0.043(4) 0.058(4) 0.073(4) -0.007(4) -0.014(3) 0.003(3)
 C106 0.049(4) 0.103(6) 0.052(4) -0.017(4) 0.014(3) -0.008(4)
 C86 0.064(4) 0.047(4) 0.063(4) 0.002(3) 0.011(3) 0.003(3)
 C81 0.056(4) 0.048(4) 0.061(4) -0.011(3) 0.016(3) -0.007(3)
 C16 0.072(5) 0.060(4) 0.056(4) 0.007(3) 0.006(3) 0.004(4)
 C94 0.063(4) 0.071(5) 0.063(4) -0.031(4) -0.008(4) 0.010(4)
 C73 0.050(4) 0.083(6) 0.117(7) 0.024(5) -0.027(5) -0.018(4)
 C85 0.081(5) 0.045(4) 0.077(5) -0.008(4) 0.012(4) 0.012(4)
 C93 0.057(4) 0.039(4) 0.096(6) -0.018(4) 0.001(4) -0.003(3)
 C21 0.068(2) 0.190(4) 0.087(3) -0.061(3) 0.0188(19) 0.003(3)
 C95 0.071(5) 0.081(5) 0.049(4) -0.012(4) 0.012(3) 0.013(4)
 C72 0.055(4) 0.082(5) 0.083(5) 0.021(4) 0.010(4) -0.015(4)
 C102 0.041(4) 0.078(5) 0.065(4) -0.012(4) 0.003(3) -0.003(3)
 C6 0.082(5) 0.053(4) 0.066(5) -0.004(4) -0.007(4) 0.004(4)
 C3 0.063(4) 0.105(7) 0.042(4) 0.005(4) -0.005(3) -0.014(4)
 C74 0.082(6) 0.051(4) 0.082(6) -0.004(4) -0.019(5) -0.005(4)
 C75 0.076(5) 0.080(5) 0.068(5) -0.022(4) -0.002(4) 0.007(4)
 C104 0.034(4) 0.102(6) 0.106(6) -0.006(5) 0.017(4) -0.001(4)
 C34 0.099(7) 0.104(7) 0.060(5) -0.008(5) 0.010(5) 0.038(5)
 C36 0.056(4) 0.101(6) 0.069(5) -0.014(4) 0.006(4) 0.007(4)
 C64 0.090(6) 0.054(5) 0.107(7) 0.022(5) 0.025(5) 0.009(4)
 C84 0.074(5) 0.066(5) 0.088(6) -0.018(4) 0.024(4) 0.016(4)
 C32 0.064(5) 0.082(5) 0.069(5) -0.006(4) -0.003(4) 0.014(4)
 C105 0.057(5) 0.137(8) 0.080(5) -0.025(5) 0.029(4) -0.004(5)
 C33 0.093(6) 0.086(6) 0.062(5) -0.011(4) -0.007(4) 0.026(5)
 C42 0.083(5) 0.092(6) 0.058(5) 0.002(4) -0.004(4) 0.004(5)
 C103 0.038(4) 0.099(6) 0.087(5) -0.015(5) -0.003(4) 0.001(4)
 C4 0.069(5) 0.085(6) 0.073(5) 0.029(5) -0.020(4) -0.023(4)
 C22 0.068(2) 0.190(4) 0.087(3) -0.061(3) 0.0188(19) 0.003(3)
 C12 0.070(5) 0.067(5) 0.062(4) -0.016(4) 0.007(4) -0.003(4)
 C14 0.131(8) 0.056(5) 0.088(6) -0.018(5) 0.042(6) -0.029(5)
 C5 0.087(6) 0.059(5) 0.096(6) 0.014(5) -0.017(5) 0.004(4)
 C51 0.086(3) 0.167(5) 0.114(3) 0.057(4) 0.015(2) -0.017(3)
 C63 0.083(5) 0.036(4) 0.095(6) 0.009(4) 0.024(4) 0.010(3)
 C65 0.161(10) 0.078(6) 0.076(6) 0.025(5) 0.019(6) -0.010(6)
 C15 0.105(7) 0.057(5) 0.091(6) 0.009(4) 0.027(5) 0.016(5)
 C35 0.061(5) 0.138(8) 0.084(6) -0.019(6) 0.017(4) 0.023(5)
 C13 0.088(6) 0.074(6) 0.083(6) -0.022(5) 0.019(5) -0.016(5)
 C66 0.155(9) 0.068(5) 0.066(5) 0.005(4) 0.017(5) -0.032(6)
 C46 0.126(8) 0.115(8) 0.060(5) 0.018(5) -0.022(5) 0.014(6)
 C43 0.101(7) 0.115(8) 0.087(7) -0.009(6) 0.004(6) -0.013(6)
 C82 0.100(7) 0.070(5) 0.155(9) -0.033(6) 0.079(6) -0.030(5)
 C44 0.122(8) 0.150(11) 0.065(6) -0.038(7) -0.016(5) -0.003(8)
 C23 0.068(2) 0.190(4) 0.087(3) -0.061(3) 0.0188(19) 0.003(3)
 C83 0.108(7) 0.106(8) 0.154(10) -0.034(7) 0.087(7) -0.022(6)
 C56 0.086(3) 0.167(5) 0.114(3) 0.057(4) 0.015(2) -0.017(3)
 C52 0.086(3) 0.167(5) 0.114(3) 0.057(4) 0.015(2) -0.017(3)
 C45 0.168(11) 0.125(9) 0.066(6) 0.003(6) -0.047(6) 0.000(8)
 C26 0.068(2) 0.190(4) 0.087(3) -0.061(3) 0.0188(19) 0.003(3)
 C53 0.086(3) 0.167(5) 0.114(3) 0.057(4) 0.015(2) -0.017(3)
 C54 0.086(3) 0.167(5) 0.114(3) 0.057(4) 0.015(2) -0.017(3)
 C25 0.068(2) 0.190(4) 0.087(3) -0.061(3) 0.0188(19) 0.003(3)
 C55 0.086(3) 0.167(5) 0.114(3) 0.057(4) 0.015(2) -0.017(3)
 C24 0.068(2) 0.190(4) 0.087(3) -0.061(3) 0.0188(19) 0.003(3)
 O20 0.100(5) 0.136(7) 0.095(5) -0.015(5) -0.001(4) 0.027(6)

_geom_special_details
;
 All esds (except the esd in the dihedral angle between two l.s. planes)
 are estimated using the full covariance matrix.  The cell esds are taken
 into account individually in the estimation of esds in distances, angles
 and torsion angles; correlations between esds in cell parameters are only
 used when they are defined by crystal symmetry.  An approximate (isotropic)
 treatment of cell esds is used for estimating esds involving l.s. planes.
;
loop_
  _geom_bond_atom_site_label_1
  _geom_bond_atom_site_label_2
  _geom_bond_distance
  _geom_bond_site_symmetry_2
  _geom_bond_publ_flag
 Tc2 Cl13 2.3660(15) . ?
 Tc2 Cl11 2.3569(16) . ?
 Tc2 Cl12 2.265(2) . ?
 Tc2 O12 2.073(4) . ?
 Tc2 O11 2.082(4) . ?
 Tc2 N20 1.844(6) . ?
 Tc1 Cl1 2.3697(18) . ?
 Tc1 Cl3 2.3484(19) . ?
 Tc1 Cl2 2.336(2) . ?
 Tc1 O1 2.070(4) . ?
 Tc1 O2 2.086(4) . ?
 Tc1 N10 1.755(6) . ?
 P12 O12 1.507(4) . ?
 P12 C91 1.806(6) . ?
 P12 C111 1.803(6) . ?
 P12 C101 1.796(5) . ?
 P11 O11 1.492(4) . ?
 P11 C71 1.795(6) . ?
 P11 C61 1.786(6) . ?
 P11 C81 1.793(6) . ?
 P1 O1 1.491(4) . ?
 P1 C1 1.789(6) . ?
 P1 C11 1.795(7) . ?
 P1 C21 1.786(8) . ?
 P2 O2 1.488(4) . ?
 P2 C31 1.799(6) . ?
 P2 C41 1.782(7) . ?
 P2 C51 1.785(10) . ?
 N20 O20 0.932(7) . ?
 C91 C96 1.403(8) . ?
 C91 C92 1.374(8) . ?
 N10 O10 1.109(6) . ?
 C71 C76 1.372(8) . ?
 C71 C72 1.375(9) . ?
 C111 C116 1.378(8) . ?
 C111 C112 1.369(8) . ?
 C1 C2 1.386(8) . ?
 C1 C6 1.363(9) . ?
 C116 H116 0.9300 . ?
 C116 C115 1.365(8) . ?
 C101 C106 1.371(8) . ?
 C101 C102 1.374(8) . ?
 C96 H96 0.9300 . ?
 C96 C95 1.376(9) . ?
 C112 H112 0.9300 . ?
 C112 C113 1.391(9) . ?
 C61 C62 1.369(9) . ?
 C61 C66 1.356(10) . ?
 C2 H2 0.9300 . ?
 C2 C3 1.383(9) . ?
 C11 C16 1.363(9) . ?
 C11 C12 1.391(9) . ?
 C92 H92 0.9300 . ?
 C92 C93 1.379(9) . ?
 C114 H114 0.9300 . ?
 C114 C113 1.371(9) . ?
 C114 C115 1.365(9) . ?
 C31 C36 1.375(9) . ?
 C31 C32 1.387(9) . ?
 C113 H113 0.9300 . ?
 C62 H62 0.9300 . ?
 C62 C63 1.388(9) . ?
 C76 H76 0.9300 . ?
 C76 C75 1.377(9) . ?
 C41 C42 1.363(11) . ?
 C41 C46 1.383(10) . ?
 C115 H115 0.9300 . ?
 C106 H106 0.9300 . ?
 C106 C105 1.380(9) . ?
 C86 H86 0.9300 . ?
 C86 C81 1.361(9) . ?
 C86 C85 1.380(9) . ?
 C81 C82 1.397(9) . ?
 C16 H16 0.9300 . ?
 C16 C15 1.382(10) . ?
 C94 H94 0.9300 . ?
 C94 C93 1.361(10) . ?
 C94 C95 1.361(10) . ?
 C73 H73 0.9300 . ?
 C73 C72 1.381(11) . ?
 C73 C74 1.334(11) . ?
 C85 H85 0.9300 . ?
 C85 C84 1.340(10) . ?
 C93 H93 0.9300 . ?
 C21 C22 1.372(8) . ?
 C21 C26 1.366(8) . ?
 C95 H95 0.9300 . ?
 C72 H72 0.9300 . ?
 C102 H102 0.9300 . ?
 C102 C103 1.371(9) . ?
 C6 H6 0.9300 . ?
 C6 C5 1.389(10) . ?
 C3 H3 0.9300 . ?
 C3 C4 1.339(11) . ?
 C74 H74 0.9300 . ?
 C74 C75 1.349(10) . ?
 C75 H75 0.9300 . ?
 C104 H104 0.9300 . ?
 C104 C105 1.361(11) . ?
 C104 C103 1.347(10) . ?
 C34 H34 0.9300 . ?
 C34 C33 1.350(11) . ?
 C34 C35 1.358(11) . ?
 C36 H36 0.9300 . ?
 C36 C35 1.385(10) . ?
 C64 H64 0.9300 . ?
 C64 C63 1.345(11) . ?
 C64 C65 1.341(12) . ?
 C84 H84 0.9300 . ?
 C84 C83 1.351(12) . ?
 C32 H32 0.9300 . ?
 C32 C33 1.374(10) . ?
 C105 H105 0.9300 . ?
 C33 H33 0.9300 . ?
 C42 H42 0.9300 . ?
 C42 C43 1.384(11) . ?
 C103 H103 0.9300 . ?
 C4 H4 0.9300 . ?
 C4 C5 1.344(11) . ?
 C22 H22 0.9300 . ?
 C22 C23 1.377(8) . ?
 C12 H12 0.9300 . ?
 C12 C13 1.368(10) . ?
 C14 H14 0.9300 . ?
 C14 C15 1.356(12) . ?
 C14 C13 1.371(12) . ?
 C5 H5 0.9300 . ?
 C51 C56 1.388(16) . ?
 C51 C52 1.371(15) . ?
 C63 H63 0.9300 . ?
 C65 H65 0.9300 . ?
 C65 C66 1.382(11) . ?
 C15 H15 0.9300 . ?
 C35 H35 0.9300 . ?
 C13 H13 0.9300 . ?
 C66 H66 0.9300 . ?
 C46 H46 0.9300 . ?
 C46 C45 1.360(12) . ?
 C43 H43 0.9300 . ?
 C43 C44 1.382(13) . ?
 C82 H82 0.9300 . ?
 C82 C83 1.385(11) . ?
 C44 H44 0.9300 . ?
 C44 C45 1.375(14) . ?
 C23 H23 0.9300 . ?
 C23 C24 1.344(8) . ?
 C83 H83 0.9300 . ?
 C56 H56 0.9300 . ?
 C56 C55 1.413(13) . ?
 C52 H52 0.9300 . ?
 C52 C53 1.388(12) . ?
 C45 H45 0.9300 . ?
 C26 H26 0.9300 . ?
 C26 C25 1.382(8) . ?
 C53 H53 0.9300 . ?
 C53 C54 1.380(16) . ?
 C54 H54 0.9300 . ?
 C54 C55 1.357(14) . ?
 C25 H25 0.9300 . ?
 C25 C24 1.361(8) . ?
 C55 H55 0.9300 . ?
 C24 H24 0.9300 . ?

loop_
  _geom_angle_atom_site_label_1
  _geom_angle_atom_site_label_2
  _geom_angle_atom_site_label_3
  _geom_angle
  _geom_angle_site_symmetry_1
  _geom_angle_site_symmetry_3
  _geom_angle_publ_flag
 Cl11 Tc2 Cl13 172.40(6) . . ?
 Cl12 Tc2 Cl13 93.12(7) . . ?
 Cl12 Tc2 Cl11 92.12(8) . . ?
 O12 Tc2 Cl13 88.74(11) . . ?
 O12 Tc2 Cl11 85.70(11) . . ?
 O12 Tc2 Cl12 90.76(12) . . ?
 O12 Tc2 O11 81.90(15) . . ?
 O11 Tc2 Cl13 85.78(11) . . ?
 O11 Tc2 Cl11 88.32(12) . . ?
 O11 Tc2 Cl12 172.60(13) . . ?
 N20 Tc2 Cl13 91.8(2) . . ?
 N20 Tc2 Cl11 93.6(2) . . ?
 N20 Tc2 Cl12 91.2(2) . . ?
 N20 Tc2 O12 178.0(3) . . ?
 N20 Tc2 O11 96.2(3) . . ?
 Cl3 Tc1 Cl1 174.15(8) . . ?
 Cl2 Tc1 Cl1 91.90(9) . . ?
 Cl2 Tc1 Cl3 91.80(9) . . ?
 O1 Tc1 Cl1 88.55(13) . . ?
 O1 Tc1 Cl3 87.02(12) . . ?
 O1 Tc1 Cl2 169.92(13) . . ?
 O1 Tc1 O2 81.64(17) . . ?
 O2 Tc1 Cl1 88.50(14) . . ?
 O2 Tc1 Cl3 87.09(14) . . ?
 O2 Tc1 Cl2 88.30(14) . . ?
 N10 Tc1 Cl1 91.2(2) . . ?
 N10 Tc1 Cl3 93.1(2) . . ?
 N10 Tc1 Cl2 92.90(18) . . ?
 N10 Tc1 O1 97.2(2) . . ?
 N10 Tc1 O2 178.8(2) . . ?
 O12 P12 C91 107.8(2) . . ?
 O12 P12 C111 109.6(2) . . ?
 O12 P12 C101 114.0(2) . . ?
 C111 P12 C91 108.6(3) . . ?
 C101 P12 C91 107.9(3) . . ?
 C101 P12 C111 108.8(3) . . ?
 O11 P11 C71 107.1(3) . . ?
 O11 P11 C61 114.0(3) . . ?
 O11 P11 C81 110.2(3) . . ?
 C61 P11 C71 108.3(3) . . ?
 C61 P11 C81 108.1(3) . . ?
 C81 P11 C71 109.1(3) . . ?
 O1 P1 C1 114.1(3) . . ?
 O1 P1 C11 109.6(3) . . ?
 O1 P1 C21 108.5(3) . . ?
 C1 P1 C11 108.9(3) . . ?
 C21 P1 C1 107.7(4) . . ?
 C21 P1 C11 107.8(4) . . ?
 O2 P2 C31 113.2(3) . . ?
 O2 P2 C41 112.4(3) . . ?
 O2 P2 C51 108.5(4) . . ?
 C41 P2 C31 108.1(3) . . ?
 C41 P2 C51 106.6(5) . . ?
 C51 P2 C31 107.8(5) . . ?
 P12 O12 Tc2 148.2(2) . . ?
 P11 O11 Tc2 146.7(3) . . ?
 P1 O1 Tc1 143.9(3) . . ?
 O20 N20 Tc2 177.2(9) . . ?
 P2 O2 Tc1 159.8(3) . . ?
 C96 C91 P12 117.5(5) . . ?
 C92 C91 P12 122.6(5) . . ?
 C92 C91 C96 119.9(6) . . ?
 O10 N10 Tc1 177.8(6) . . ?
 C76 C71 P11 119.1(5) . . ?
 C76 C71 C72 118.4(6) . . ?
 C72 C71 P11 122.5(5) . . ?
 C116 C111 P12 117.9(4) . . ?
 C112 C111 P12 122.5(4) . . ?
 C112 C111 C116 119.7(5) . . ?
 C2 C1 P1 119.3(5) . . ?
 C6 C1 P1 121.6(5) . . ?
 C6 C1 C2 119.0(6) . . ?
 C111 C116 H116 120.0 . . ?
 C115 C116 C111 120.0(6) . . ?
 C115 C116 H116 120.0 . . ?
 C106 C101 P12 120.3(5) . . ?
 C106 C101 C102 118.9(6) . . ?
 C102 C101 P12 120.2(5) . . ?
 C91 C96 H96 120.4 . . ?
 C95 C96 C91 119.2(6) . . ?
 C95 C96 H96 120.4 . . ?
 C111 C112 H112 120.2 . . ?
 C111 C112 C113 119.5(6) . . ?
 C113 C112 H112 120.2 . . ?
 C62 C61 P11 120.8(5) . . ?
 C66 C61 P11 121.5(6) . . ?
 C66 C61 C62 117.6(6) . . ?
 C1 C2 H2 120.2 . . ?
 C3 C2 C1 119.6(7) . . ?
 C3 C2 H2 120.2 . . ?
 C16 C11 P1 119.7(5) . . ?
 C16 C11 C12 119.3(7) . . ?
 C12 C11 P1 121.0(5) . . ?
 C91 C92 H92 120.5 . . ?
 C91 C92 C93 119.0(6) . . ?
 C93 C92 H92 120.5 . . ?
 C113 C114 H114 120.6 . . ?
 C115 C114 H114 120.6 . . ?
 C115 C114 C113 118.8(6) . . ?
 C36 C31 P2 121.6(5) . . ?
 C36 C31 C32 118.9(6) . . ?
 C32 C31 P2 119.5(5) . . ?
 C112 C113 H113 119.7 . . ?
 C114 C113 C112 120.7(6) . . ?
 C114 C113 H113 119.7 . . ?
 C61 C62 H62 119.4 . . ?
 C61 C62 C63 121.1(7) . . ?
 C63 C62 H62 119.4 . . ?
 C71 C76 H76 119.7 . . ?
 C71 C76 C75 120.6(7) . . ?
 C75 C76 H76 119.7 . . ?
 C42 C41 P2 120.7(6) . . ?
 C42 C41 C46 117.6(8) . . ?
 C46 C41 P2 121.7(7) . . ?
 C116 C115 C114 121.4(6) . . ?
 C116 C115 H115 119.3 . . ?
 C114 C115 H115 119.3 . . ?
 C101 C106 H106 120.0 . . ?
 C101 C106 C105 120.0(7) . . ?
 C105 C106 H106 120.0 . . ?
 C81 C86 H86 119.8 . . ?
 C81 C86 C85 120.4(7) . . ?
 C85 C86 H86 119.8 . . ?
 C86 C81 P11 119.6(5) . . ?
 C86 C81 C82 118.8(6) . . ?
 C82 C81 P11 121.6(5) . . ?
 C11 C16 H16 119.9 . . ?
 C11 C16 C15 120.1(7) . . ?
 C15 C16 H16 119.9 . . ?
 C93 C94 H94 119.9 . . ?
 C93 C94 C95 120.1(6) . . ?
 C95 C94 H94 119.9 . . ?
 C72 C73 H73 119.6 . . ?
 C74 C73 H73 119.6 . . ?
 C74 C73 C72 120.8(7) . . ?
 C86 C85 H85 119.5 . . ?
 C84 C85 C86 121.1(7) . . ?
 C84 C85 H85 119.5 . . ?
 C92 C93 H93 119.3 . . ?
 C94 C93 C92 121.3(7) . . ?
 C94 C93 H93 119.3 . . ?
 C22 C21 P1 122.9(6) . . ?
 C26 C21 P1 118.6(6) . . ?
 C26 C21 C22 118.5(7) . . ?
 C96 C95 H95 119.8 . . ?
 C94 C95 C96 120.5(7) . . ?
 C94 C95 H95 119.8 . . ?
 C71 C72 C73 119.7(7) . . ?
 C71 C72 H72 120.2 . . ?
 C73 C72 H72 120.2 . . ?
 C101 C102 H102 119.7 . . ?
 C103 C102 C101 120.5(7) . . ?
 C103 C102 H102 119.7 . . ?
 C1 C6 H6 119.9 . . ?
 C1 C6 C5 120.3(7) . . ?
 C5 C6 H6 119.9 . . ?
 C2 C3 H3 119.9 . . ?
 C4 C3 C2 120.2(7) . . ?
 C4 C3 H3 119.9 . . ?
 C73 C74 H74 119.8 . . ?
 C73 C74 C75 120.5(8) . . ?
 C75 C74 H74 119.8 . . ?
 C76 C75 H75 120.0 . . ?
 C74 C75 C76 119.9(8) . . ?
 C74 C75 H75 120.0 . . ?
 C105 C104 H104 119.7 . . ?
 C103 C104 H104 119.7 . . ?
 C103 C104 C105 120.6(7) . . ?
 C33 C34 H34 119.8 . . ?
 C33 C34 C35 120.4(8) . . ?
 C35 C34 H34 119.8 . . ?
 C31 C36 H36 120.2 . . ?
 C31 C36 C35 119.6(7) . . ?
 C35 C36 H36 120.2 . . ?
 C63 C64 H64 120.0 . . ?
 C65 C64 H64 120.0 . . ?
 C65 C64 C63 120.0(8) . . ?
 C85 C84 H84 120.3 . . ?
 C85 C84 C83 119.5(7) . . ?
 C83 C84 H84 120.3 . . ?
 C31 C32 H32 119.9 . . ?
 C33 C32 C31 120.3(7) . . ?
 C33 C32 H32 119.9 . . ?
 C106 C105 H105 120.1 . . ?
 C104 C105 C106 119.8(7) . . ?
 C104 C105 H105 120.1 . . ?
 C34 C33 C32 120.3(8) . . ?
 C34 C33 H33 119.9 . . ?
 C32 C33 H33 119.9 . . ?
 C41 C42 H42 118.8 . . ?
 C41 C42 C43 122.3(8) . . ?
 C43 C42 H42 118.8 . . ?
 C102 C103 H103 120.0 . . ?
 C104 C103 C102 120.0(7) . . ?
 C104 C103 H103 120.0 . . ?
 C3 C4 H4 119.3 . . ?
 C3 C4 C5 121.4(7) . . ?
 C5 C4 H4 119.3 . . ?
 C21 C22 H22 118.7 . . ?
 C21 C22 C23 122.5(8) . . ?
 C23 C22 H22 118.7 . . ?
 C11 C12 H12 119.6 . . ?
 C13 C12 C11 120.8(8) . . ?
 C13 C12 H12 119.6 . . ?
 C15 C14 H14 119.2 . . ?
 C15 C14 C13 121.7(8) . . ?
 C13 C14 H14 119.2 . . ?
 C6 C5 H5 120.2 . . ?
 C4 C5 C6 119.6(8) . . ?
 C4 C5 H5 120.2 . . ?
 C56 C51 P2 123.9(9) . . ?
 C52 C51 P2 117.5(10) . . ?
 C52 C51 C56 118.6(10) . . ?
 C62 C63 H63 120.1 . . ?
 C64 C63 C62 119.7(7) . . ?
 C64 C63 H63 120.1 . . ?
 C64 C65 H65 119.7 . . ?
 C64 C65 C66 120.5(8) . . ?
 C66 C65 H65 119.7 . . ?
 C16 C15 H15 120.2 . . ?
 C14 C15 C16 119.5(8) . . ?
 C14 C15 H15 120.2 . . ?
 C34 C35 C36 120.5(8) . . ?
 C34 C35 H35 119.7 . . ?
 C36 C35 H35 119.7 . . ?
 C12 C13 C14 118.6(8) . . ?
 C12 C13 H13 120.7 . . ?
 C14 C13 H13 120.7 . . ?
 C61 C66 C65 121.1(8) . . ?
 C61 C66 H66 119.5 . . ?
 C65 C66 H66 119.5 . . ?
 C41 C46 H46 119.5 . . ?
 C45 C46 C41 121.1(10) . . ?
 C45 C46 H46 119.5 . . ?
 C42 C43 H43 120.5 . . ?
 C44 C43 C42 119.0(10) . . ?
 C44 C43 H43 120.5 . . ?
 C81 C82 H82 120.7 . . ?
 C83 C82 C81 118.7(8) . . ?
 C83 C82 H82 120.7 . . ?
 C43 C44 H44 120.6 . . ?
 C45 C44 C43 118.9(9) . . ?
 C45 C44 H44 120.6 . . ?
 C22 C23 H23 120.9 . . ?
 C24 C23 C22 118.3(8) . . ?
 C24 C23 H23 120.9 . . ?
 C84 C83 C82 121.5(8) . . ?
 C84 C83 H83 119.3 . . ?
 C82 C83 H83 119.3 . . ?
 C51 C56 H56 119.5 . . ?
 C51 C56 C55 120.9(12) . . ?
 C55 C56 H56 119.5 . . ?
 C51 C52 H52 118.9 . . ?
 C51 C52 C53 122.2(13) . . ?
 C53 C52 H52 118.9 . . ?
 C46 C45 C44 121.0(9) . . ?
 C46 C45 H45 119.5 . . ?
 C44 C45 H45 119.5 . . ?
 C21 C26 H26 120.7 . . ?
 C21 C26 C25 118.6(8) . . ?
 C25 C26 H26 120.7 . . ?
 C52 C53 H53 121.4 . . ?
 C54 C53 C52 117.2(12) . . ?
 C54 C53 H53 121.4 . . ?
 C53 C54 H54 118.1 . . ?
 C55 C54 C53 123.7(11) . . ?
 C55 C54 H54 118.1 . . ?
 C26 C25 H25 119.2 . . ?
 C24 C25 C26 121.7(8) . . ?
 C24 C25 H25 119.2 . . ?
 C56 C55 H55 121.3 . . ?
 C54 C55 C56 117.3(13) . . ?
 C54 C55 H55 121.3 . . ?
 C23 C24 C25 120.3(8) . . ?
 C23 C24 H24 119.9 . . ?
 C25 C24 H24 119.9 . . ?

loop_
  _geom_torsion_atom_site_label_1
  _geom_torsion_atom_site_label_2
  _geom_torsion_atom_site_label_3
  _geom_torsion_atom_site_label_4
  _geom_torsion
  _geom_torsion_site_symmetry_1
  _geom_torsion_site_symmetry_2
  _geom_torsion_site_symmetry_3
  _geom_torsion_site_symmetry_4
  _geom_torsion_publ_flag
 P12 C91 C96 C95 177.3(5) . . . . ?
 P12 C91 C92 C93 -177.5(5) . . . . ?
 P12 C111 C116 C115 -179.2(5) . . . . ?
 P12 C111 C112 C113 178.4(5) . . . . ?
 P12 C101 C106 C105 172.7(6) . . . . ?
 P12 C101 C102 C103 -171.0(6) . . . . ?
 P11 C71 C76 C75 -177.5(6) . . . . ?
 P11 C71 C72 C73 175.9(6) . . . . ?
 P11 C61 C62 C63 -176.9(5) . . . . ?
 P11 C61 C66 C65 176.6(8) . . . . ?
 P11 C81 C82 C83 179.2(8) . . . . ?
 P1 C1 C2 C3 177.0(5) . . . . ?
 P1 C1 C6 C5 -176.0(6) . . . . ?
 P1 C11 C16 C15 -178.0(6) . . . . ?
 P1 C11 C12 C13 177.6(6) . . . . ?
 P1 C21 C22 C23 179.5(10) . . . . ?
 P1 C21 C26 C25 177.9(9) . . . . ?
 P2 C31 C36 C35 179.1(7) . . . . ?
 P2 C31 C32 C33 178.6(6) . . . . ?
 P2 C41 C42 C43 179.7(7) . . . . ?
 P2 C41 C46 C45 -178.6(9) . . . . ?
 P2 C51 C56 C55 177.6(7) . . . . ?
 P2 C51 C52 C53 180.0(8) . . . . ?
 O12 P12 C91 C96 4.2(5) . . . . ?
 O12 P12 C91 C92 -176.9(5) . . . . ?
 O12 P12 C111 C116 -8.3(5) . . . . ?
 O12 P12 C111 C112 172.6(5) . . . . ?
 O12 P12 C101 C106 -83.5(6) . . . . ?
 O12 P12 C101 C102 87.4(6) . . . . ?
 O11 P11 C71 C76 -19.6(6) . . . . ?
 O11 P11 C71 C72 162.1(5) . . . . ?
 O11 P11 C61 C62 98.8(6) . . . . ?
 O11 P11 C61 C66 -77.7(7) . . . . ?
 O11 P11 C81 C86 -19.5(7) . . . . ?
 O11 P11 C81 C82 161.3(7) . . . . ?
 O1 P1 C1 C2 -86.3(5) . . . . ?
 O1 P1 C1 C6 90.2(6) . . . . ?
 O1 P1 C11 C16 -13.2(6) . . . . ?
 O1 P1 C11 C12 170.3(5) . . . . ?
 O1 P1 C21 C22 -176.8(10) . . . . ?
 O1 P1 C21 C26 6.1(12) . . . . ?
 O2 P2 C31 C36 -121.5(6) . . . . ?
 O2 P2 C31 C32 57.5(6) . . . . ?
 O2 P2 C41 C42 23.0(7) . . . . ?
 O2 P2 C41 C46 -156.3(6) . . . . ?
 O2 P2 C51 C56 -122.6(9) . . . . ?
 O2 P2 C51 C52 57.2(9) . . . . ?
 C91 P12 O12 Tc2 150.5(4) . . . . ?
 C91 P12 C111 C116 109.3(5) . . . . ?
 C91 P12 C111 C112 -69.8(5) . . . . ?
 C91 P12 C101 C106 156.8(6) . . . . ?
 C91 P12 C101 C102 -32.3(6) . . . . ?
 C91 C96 C95 C94 1.3(10) . . . . ?
 C91 C92 C93 C94 -0.8(10) . . . . ?
 C71 P11 O11 Tc2 144.3(4) . . . . ?
 C71 P11 C61 C62 -20.3(6) . . . . ?
 C71 P11 C61 C66 163.2(7) . . . . ?
 C71 P11 C81 C86 97.8(6) . . . . ?
 C71 P11 C81 C82 -81.4(8) . . . . ?
 C71 C76 C75 C74 0.7(11) . . . . ?
 C111 P12 O12 Tc2 -91.4(5) . . . . ?
 C111 P12 C91 C96 -114.5(5) . . . . ?
 C111 P12 C91 C92 64.4(5) . . . . ?
 C111 P12 C101 C106 39.2(6) . . . . ?
 C111 P12 C101 C102 -149.9(5) . . . . ?
 C111 C116 C115 C114 0.3(10) . . . . ?
 C111 C112 C113 C114 1.2(10) . . . . ?
 C1 P1 O1 Tc1 22.7(5) . . . . ?
 C1 P1 C11 C16 -138.7(5) . . . . ?
 C1 P1 C11 C12 44.8(6) . . . . ?
 C1 P1 C21 C22 -52.8(12) . . . . ?
 C1 P1 C21 C26 130.1(10) . . . . ?
 C1 C2 C3 C4 -0.7(10) . . . . ?
 C1 C6 C5 C4 -1.0(12) . . . . ?
 C116 C111 C112 C113 -0.6(9) . . . . ?
 C101 P12 O12 Tc2 30.7(5) . . . . ?
 C101 P12 C91 C96 127.8(5) . . . . ?
 C101 P12 C91 C92 -53.3(6) . . . . ?
 C101 P12 C111 C116 -133.5(4) . . . . ?
 C101 P12 C111 C112 47.4(6) . . . . ?
 C101 C106 C105 C104 -3.1(13) . . . . ?
 C101 C102 C103 C104 -0.3(12) . . . . ?
 C96 C91 C92 C93 1.3(9) . . . . ?
 C112 C111 C116 C115 -0.1(9) . . . . ?
 C61 P11 O11 Tc2 24.6(6) . . . . ?
 C61 P11 C71 C76 103.7(5) . . . . ?
 C61 P11 C71 C72 -74.5(6) . . . . ?
 C61 P11 C81 C86 -144.7(6) . . . . ?
 C61 P11 C81 C82 36.1(8) . . . . ?
 C61 C62 C63 C64 -0.6(11) . . . . ?
 C2 C1 C6 C5 0.5(10) . . . . ?
 C2 C3 C4 C5 0.2(12) . . . . ?
 C11 P1 O1 Tc1 -99.7(5) . . . . ?
 C11 P1 C1 C2 36.4(6) . . . . ?
 C11 P1 C1 C6 -147.0(6) . . . . ?
 C11 P1 C21 C22 64.6(12) . . . . ?
 C11 P1 C21 C26 -112.5(10) . . . . ?
 C11 C16 C15 C14 1.2(12) . . . . ?
 C11 C12 C13 C14 -0.5(12) . . . . ?
 C92 C91 C96 C95 -1.6(9) . . . . ?
 C31 P2 O2 Tc1 36.2(10) . . . . ?
 C31 P2 C41 C42 -102.7(6) . . . . ?
 C31 P2 C41 C46 78.1(7) . . . . ?
 C31 P2 C51 C56 0.3(11) . . . . ?
 C31 P2 C51 C52 -179.9(8) . . . . ?
 C31 C36 C35 C34 2.7(14) . . . . ?
 C31 C32 C33 C34 1.9(13) . . . . ?
 C113 C114 C115 C116 0.2(10) . . . . ?
 C62 C61 C66 C65 0.0(13) . . . . ?
 C76 C71 C72 C73 -2.3(11) . . . . ?
 C41 P2 O2 Tc1 -86.6(10) . . . . ?
 C41 P2 C31 C36 3.6(7) . . . . ?
 C41 P2 C31 C32 -177.3(6) . . . . ?
 C41 P2 C51 C56 116.2(10) . . . . ?
 C41 P2 C51 C52 -64.1(9) . . . . ?
 C41 C42 C43 C44 -0.9(14) . . . . ?
 C41 C46 C45 C44 -1.4(18) . . . . ?
 C115 C114 C113 C112 -1.0(10) . . . . ?
 C106 C101 C102 C103 0.0(11) . . . . ?
 C86 C81 C82 C83 0.0(14) . . . . ?
 C86 C85 C84 C83 0.6(13) . . . . ?
 C81 P11 O11 Tc2 -97.2(5) . . . . ?
 C81 P11 C71 C76 -138.9(5) . . . . ?
 C81 P11 C71 C72 42.9(6) . . . . ?
 C81 P11 C61 C62 -138.3(5) . . . . ?
 C81 P11 C61 C66 45.2(7) . . . . ?
 C81 C86 C85 C84 0.4(11) . . . . ?
 C81 C82 C83 C84 1.0(17) . . . . ?
 C16 C11 C12 C13 1.0(10) . . . . ?
 C73 C74 C75 C76 -0.7(12) . . . . ?
 C85 C86 C81 P11 -179.9(5) . . . . ?
 C85 C86 C81 C82 -0.6(11) . . . . ?
 C85 C84 C83 C82 -1.3(17) . . . . ?
 C93 C94 C95 C96 -0.7(11) . . . . ?
 C21 P1 O1 Tc1 142.8(6) . . . . ?
 C21 P1 C1 C2 153.1(6) . . . . ?
 C21 P1 C1 C6 -30.3(7) . . . . ?
 C21 P1 C11 C16 104.7(6) . . . . ?
 C21 P1 C11 C12 -71.8(6) . . . . ?
 C21 C22 C23 C24 3(2) . . . . ?
 C21 C26 C25 C24 2.1(19) . . . . ?
 C95 C94 C93 C92 0.5(11) . . . . ?
 C72 C71 C76 C75 0.8(10) . . . . ?
 C72 C73 C74 C75 -0.9(13) . . . . ?
 C102 C101 C106 C105 1.7(11) . . . . ?
 C6 C1 C2 C3 0.3(9) . . . . ?
 C3 C4 C5 C6 0.6(12) . . . . ?
 C74 C73 C72 C71 2.4(12) . . . . ?
 C36 C31 C32 C33 -2.3(11) . . . . ?
 C64 C65 C66 C61 1.1(16) . . . . ?
 C32 C31 C36 C35 0.0(12) . . . . ?
 C105 C104 C103 C102 -1.1(14) . . . . ?
 C33 C34 C35 C36 -3.1(15) . . . . ?
 C42 C41 C46 C45 2.2(14) . . . . ?
 C42 C43 C44 C45 1.8(16) . . . . ?
 C103 C104 C105 C106 2.9(14) . . . . ?
 C22 C21 C26 C25 0.7(19) . . . . ?
 C22 C23 C24 C25 -0.2(19) . . . . ?
 C12 C11 C16 C15 -1.4(10) . . . . ?
 C51 P2 O2 Tc1 155.8(10) . . . . ?
 C51 P2 C31 C36 118.5(7) . . . . ?
 C51 P2 C31 C32 -62.5(7) . . . . ?
 C51 P2 C41 C42 141.7(7) . . . . ?
 C51 P2 C41 C46 -37.6(8) . . . . ?
 C51 C56 C55 C54 3.1(16) . . . . ?
 C51 C52 C53 C54 1.6(16) . . . . ?
 C63 C64 C65 C66 -1.9(15) . . . . ?
 C65 C64 C63 C62 1.6(13) . . . . ?
 C15 C14 C13 C12 0.3(13) . . . . ?
 C35 C34 C33 C32 0.8(14) . . . . ?
 C13 C14 C15 C16 -0.7(13) . . . . ?
 C66 C61 C62 C63 -0.2(10) . . . . ?
 C46 C41 C42 C43 -1.0(13) . . . . ?
 C43 C44 C45 C46 -0.7(19) . . . . ?
 C56 C51 C52 C53 -0.3(17) . . . . ?
 C52 C51 C56 C55 -2.2(17) . . . . ?
 C52 C53 C54 C55 -0.6(17) . . . . ?
 C26 C21 C22 C23 -3(2) . . . . ?
 C26 C25 C24 C23 -2(2) . . . . ?
 C53 C54 C55 C56 -1.7(17) . . . . ?

_smtbx_masks_special_details
;
A solvent mask was calculated and 212 electrons were 
found in a volume of 1216\%A^3^ in 1 void per unit cell. 
This is consistent with the presence of 
0.5[C7H8] per formula unit 
which account for 200 electrons 
per unit cell.
;
loop_
  _smtbx_masks_void_nr
  _smtbx_masks_void_average_x
  _smtbx_masks_void_average_y
  _smtbx_masks_void_average_z
  _smtbx_masks_void_volume
  _smtbx_masks_void_count_electrons
  _smtbx_masks_void_content
 1 -0.417 0.178 0.080 304.3 53.4 '1 toluene'
 2 0.417 -0.178 0.920 304.3 53.4 '1 toluene'
 3 0.083 0.322 0.580 304.3 53.8 '1 toluene'
 4 -0.083 0.678 0.420 304.3 53.0 '1 toluene'

_smtbx_masks_void_probe_radius     1.2
_smtbx_masks_void_truncation_radius  1.2
_shelx_res_file
;
TITL p21_n_a.res in P2(1)/n
    tcnoop2ua.res
    created by SHELXL-2018/3 at 22:25:14 on 25-Jan-2025
REM Old TITL P21_n in P2(1)/n
REM SHELXT solution in P2(1)/n: R1 0.194, Rweak 0.036, Alpha 0.098
REM <I/s> 1.735 for 621 systematic absences, Orientation as input
REM Formula found by SHELXT: C5 N11 O8 P4 Cl6 Tc1
CELL 0.71073 12.5998 14.1927 44.2383 90 97.499 90
ZERR 8 0.0008 0.0011 0.0032 0 0.002 0
LATT 1
SYMM 0.5-X,0.5+Y,0.5-Z
SFAC C H Cl N O P Tc
UNIT 316 272 24 8 24 16 8
EADP C21 C22 C23 C24 C25 C26
EADP C51 C56 C55 C54 C53 C52
DFIX 1.25 O20 N20
DFIX 1.65 Tc2 N20
SADI C22 C21 C26 C21 C26 C25 C25 C24 C24 C23 C23 C22
DFIX 1.48 C26 C21 C22 C21 C23 C22 C24 C23 C25 C24 C26 C25
SADI Tc1 N10 Tc2 N20
SADI O10 N10 O20 N20

L.S. 20
PLAN  32
TEMP -15.15
CONF
list 4
MORE -1
ABIN
BOND $H
fmap 2
acta
OMIT -6 6 13
OMIT -3 6 3
OMIT -1 1 18
OMIT 0 0 6
OMIT 0 3 12
OMIT 1 1 1
OMIT 1 2 0
OMIT 1 7 1
REM <olex2.extras>
REM <HklSrc "%./TcNOOP2ua.hkl">
REM </olex2.extras>

WGHT    0.038200   32.119194
FVAR       0.16358
TC2   7    0.358812    0.171681    0.691954    11.00000    0.05057    0.04222 =
         0.03971   -0.00247    0.00227    0.01204
TC1   7    0.768358    0.652144    0.581352    11.00000    0.04284    0.05562 =
         0.04325    0.00119    0.00567    0.00917
P12   6    0.344967   -0.061743    0.712624    11.00000    0.03293    0.03906 =
         0.04431   -0.00436    0.00435   -0.00488
CL13  3    0.333573    0.184453    0.743864    11.00000    0.05705    0.07387 =
         0.04186   -0.00720    0.00960    0.01479
P11   6    0.629454    0.211005    0.704397    11.00000    0.04772    0.03397 =
         0.05469   -0.00044    0.01331   -0.00790
P1    6    1.029047    0.717068    0.586485    11.00000    0.04442    0.05790 =
         0.03693   -0.00780    0.00108    0.00211
P2    6    0.646804    0.819998    0.529355    11.00000    0.05002    0.07359 =
         0.04354    0.01153    0.00547    0.00922
CL11  3    0.402642    0.145149    0.642467    11.00000    0.09770    0.07045 =
         0.04246   -0.00298    0.01597    0.00739
CL1   3    0.771635    0.772901    0.618454    11.00000    0.10393    0.08595 =
         0.04701   -0.01285    0.01089    0.03483
CL3   3    0.772697    0.543713    0.541434    11.00000    0.07605    0.08738 =
         0.08835   -0.03914   -0.00340    0.00829
CL2   3    0.588614    0.618954    0.584554    11.00000    0.05341    0.14463 =
         0.08171    0.03170    0.01365    0.00226
CL12  3    0.181807    0.151853    0.676305    11.00000    0.10049    0.09147 =
         0.09161   -0.00998    0.00360    0.01501
O12   5    0.378439    0.027616    0.698058    11.00000    0.04123    0.04335 =
         0.04701   -0.00136    0.00759   -0.00293
O11   5    0.521915    0.171467    0.707739    11.00000    0.04277    0.05091 =
         0.05093    0.00105    0.01057   -0.00780
O1    5    0.917227    0.697343    0.572360    11.00000    0.04230    0.06364 =
         0.04788   -0.00169    0.00145    0.00327
N20   4    0.346554    0.300227    0.686522    11.00000    0.07597    0.07276 =
         0.03686    0.00792   -0.00106   -0.02212
O2    5    0.717675    0.752155    0.548005    11.00000    0.06128    0.08463 =
         0.04742    0.01060    0.00330    0.02485
C91   1    0.366864   -0.158590    0.687706    11.00000    0.03333    0.04588 =
         0.05281   -0.01349    0.00035   -0.00012
N10   4    0.813774    0.569014    0.609447    11.00000    0.05046    0.06607 =
         0.07331    0.01652    0.01082    0.00365
C71   1    0.702034    0.219796    0.742013    11.00000    0.04462    0.03136 =
         0.06486    0.00202    0.00537   -0.00698
C111  1    0.427021   -0.079468    0.748706    11.00000    0.03607    0.03402 =
         0.04901   -0.00629    0.00565    0.00037
C1    1    1.067676    0.656241    0.621619    11.00000    0.04362    0.05674 =
         0.04005   -0.00575   -0.00643   -0.00369
C116  1    0.513550   -0.020559    0.756002    11.00000    0.03959    0.04303 =
         0.06095    0.00054    0.00025   -0.00266
AFIX  43
H116  2    0.527481    0.026965    0.742591    11.00000   -1.20000
AFIX   0
C101  1    0.206778   -0.063604    0.718647    11.00000    0.03287    0.04664 =
         0.05054   -0.00009    0.00456   -0.00669
C96   1    0.415310   -0.138166    0.661654    11.00000    0.05371    0.05742 =
         0.04481   -0.00129    0.00058    0.00251
AFIX  43
H96   2    0.432285   -0.076370    0.657195    11.00000   -1.20000
AFIX   0
C112  1    0.407125   -0.149338    0.768532    11.00000    0.05095    0.05296 =
         0.05450    0.00639   -0.00052   -0.01122
AFIX  43
H112  2    0.348522   -0.189013    0.763887    11.00000   -1.20000
AFIX   0

O10   5    0.839747    0.517101    0.627660    11.00000    0.09547    0.11097 =
         0.12518    0.07233   -0.00102    0.01136
C61   1    0.625388    0.325097    0.687270    11.00000    0.05773    0.04593 =
         0.05410    0.00468    0.01499   -0.00228
C2    1    1.045101    0.696137    0.648663    11.00000    0.05273    0.07222 =
         0.04530    0.00201   -0.00196   -0.00753
AFIX  43
H2    2    1.013256    0.755262    0.648603    11.00000   -1.20000
AFIX   0
C11   1    1.045694    0.841367    0.592897    11.00000    0.06572    0.05737 =
         0.03951   -0.00275    0.01006   -0.00830

C92   1    0.339703   -0.249817    0.693677    11.00000    0.04934    0.05010 =
         0.06137   -0.00368    0.00829   -0.00550
AFIX  43
H92   2    0.306214   -0.263842    0.710660    11.00000   -1.20000
AFIX   0
C114  1    0.560697   -0.101333    0.802978    11.00000    0.05298    0.05716 =
         0.05917   -0.00007   -0.00618    0.01112
AFIX  43
H114  2    0.605547   -0.108299    0.821275    11.00000   -1.20000
AFIX   0

C31   1    0.558410    0.882847    0.551039    11.00000    0.05580    0.05668 =
         0.04542    0.00387    0.00270    0.00478
C113  1    0.475204   -0.160577    0.795683    11.00000    0.07007    0.05773 =
         0.05788    0.01212    0.00920    0.00025
AFIX  43
H113  2    0.462620   -0.208740    0.809019    11.00000   -1.20000
AFIX   0
C62   1    0.642135    0.404474    0.704829    11.00000    0.06798    0.03127 =
         0.07639    0.00212    0.02036    0.00628
AFIX  43
H62   2    0.659242    0.398586    0.725838    11.00000   -1.20000
AFIX   0
C76   1    0.646386    0.219732    0.766671    11.00000    0.05423    0.06933 =
         0.05831   -0.01046    0.00762    0.00284
AFIX  43
H76   2    0.572373    0.212691    0.763719    11.00000   -1.20000
AFIX   0

C41   1    0.567544    0.764574    0.498040    11.00000    0.05841    0.08224 =
         0.04562   -0.00170    0.00455    0.01640
C115  1    0.578771   -0.031957    0.782898    11.00000    0.04324    0.05785 =
         0.07274   -0.00711   -0.01404    0.00294
AFIX  43
H115  2    0.636728    0.008370    0.787646    11.00000   -1.20000
AFIX   0
C106  1    0.175332   -0.022078    0.744025    11.00000    0.04869    0.10294 =
         0.05216   -0.01667    0.01391   -0.00793
AFIX  43
H106  2    0.226424    0.000863    0.759327    11.00000   -1.20000
AFIX   0
C86   1    0.668873    0.041704    0.678553    11.00000    0.06404    0.04705 =
         0.06328    0.00189    0.01100    0.00331
AFIX  43
H86   2    0.611460    0.019951    0.687839    11.00000   -1.20000
AFIX   0
C81   1    0.699798    0.133356    0.681947    11.00000    0.05601    0.04849 =
         0.06134   -0.01116    0.01574   -0.00652

C16   1    0.970056    0.902313    0.579561    11.00000    0.07247    0.06041 =
         0.05633    0.00655    0.00592    0.00391
AFIX  43
H16   2    0.909148    0.879236    0.567741    11.00000   -1.20000
AFIX   0

C94   1    0.410693   -0.300876    0.648952    11.00000    0.06306    0.07065 =
         0.06313   -0.03054   -0.00780    0.01043
AFIX  43
H94   2    0.425154   -0.349380    0.635958    11.00000   -1.20000
AFIX   0
C73   1    0.862059    0.241535    0.776469    11.00000    0.05024    0.08327 =
         0.11742    0.02393   -0.02666   -0.01767
AFIX  43
H73   2    0.935826    0.250186    0.779792    11.00000   -1.20000
AFIX   0
C85   1    0.722151   -0.019207    0.661419    11.00000    0.08148    0.04532 =
         0.07669   -0.00830    0.01184    0.01171
AFIX  43
H85   2    0.699823   -0.081568    0.659206    11.00000   -1.20000
AFIX   0
C93   1    0.362859   -0.320265    0.674100    11.00000    0.05739    0.03863 =
         0.09611   -0.01787    0.00060   -0.00268
AFIX  43
H93   2    0.345444   -0.382259    0.678162    11.00000   -1.20000
AFIX   0

C21   1    1.118392    0.682029    0.560374    11.00000    0.06837    0.18995 =
         0.08706   -0.06144    0.01884    0.00270
C95   1    0.437411   -0.210633    0.642781    11.00000    0.07065    0.08129 =
         0.04937   -0.01245    0.01162    0.01322
AFIX  43
H95   2    0.470836   -0.197862    0.625691    11.00000   -1.20000
AFIX   0
C72   1    0.811550    0.229165    0.747098    11.00000    0.05482    0.08193 =
         0.08347    0.02071    0.00968   -0.01507
AFIX  43
H72   2    0.851420    0.227183    0.730837    11.00000   -1.20000
AFIX   0
C102  1    0.129773   -0.094730    0.695991    11.00000    0.04091    0.07819 =
         0.06467   -0.01183    0.00282   -0.00276
AFIX  43
H102  2    0.150077   -0.123042    0.678675    11.00000   -1.20000
AFIX   0

C6    1    1.113866    0.569296    0.622361    11.00000    0.08188    0.05336 =
         0.06572   -0.00382   -0.00697    0.00362
AFIX  43
H6    2    1.129975    0.541925    0.604408    11.00000   -1.20000
AFIX   0
C3    1    1.070241    0.647446    0.675739    11.00000    0.06273    0.10496 =
         0.04178    0.00510   -0.00540   -0.01369
AFIX  43
H3    2    1.055989    0.674195    0.693974    11.00000   -1.20000
AFIX   0

C74   1    0.806342    0.241226    0.800127    11.00000    0.08179    0.05114 =
         0.08177   -0.00352   -0.01928   -0.00455
AFIX  43
H74   2    0.841688    0.248807    0.819782    11.00000   -1.20000
AFIX   0
C75   1    0.699152    0.230001    0.795751    11.00000    0.07608    0.07980 =
         0.06774   -0.02187   -0.00224    0.00724
AFIX  43
H75   2    0.660912    0.229199    0.812365    11.00000   -1.20000
AFIX   0
C104  1   -0.006762   -0.043866    0.723793    11.00000    0.03393    0.10188 =
         0.10627   -0.00620    0.01726   -0.00106
AFIX  43
H104  2   -0.079116   -0.036005    0.725363    11.00000   -1.20000
AFIX   0

C34   1    0.427511    0.981716    0.584951    11.00000    0.09884    0.10409 =
         0.06048   -0.00778    0.01046    0.03834
AFIX  43
H34   2    0.383186    1.016402    0.596009    11.00000   -1.20000
AFIX   0
C36   1    0.449049    0.878884    0.543630    11.00000    0.05627    0.10145 =
         0.06879   -0.01429    0.00627    0.00713
AFIX  43
H36   2    0.418951    0.843882    0.526903    11.00000   -1.20000
AFIX   0

C64   1    0.610219    0.502511    0.661412    11.00000    0.08963    0.05404 =
         0.10731    0.02222    0.02498    0.00918
AFIX  43
H64   2    0.606484    0.562023    0.652538    11.00000   -1.20000
AFIX   0
C84   1    0.805509    0.010025    0.647920    11.00000    0.07365    0.06561 =
         0.08775   -0.01765    0.02380    0.01551
AFIX  43
H84   2    0.840327   -0.031575    0.636285    11.00000   -1.20000
AFIX   0

C32   1    0.600942    0.935649    0.576116    11.00000    0.06433    0.08161 =
         0.06884   -0.00619   -0.00282    0.01415
AFIX  43
H32   2    0.674620    0.937199    0.581829    11.00000   -1.20000
AFIX   0

C105  1    0.067919   -0.014324    0.746864    11.00000    0.05706    0.13734 =
         0.08027   -0.02476    0.02938   -0.00385
AFIX  43
H105  2    0.046607    0.011028    0.764500    11.00000   -1.20000
AFIX   0

C33   1    0.534704    0.985658    0.592546    11.00000    0.09338    0.08643 =
         0.06244   -0.01058   -0.00663    0.02573
AFIX  43
H33   2    0.563841    1.022385    0.608972    11.00000   -1.20000
AFIX   0
C42   1    0.546058    0.670532    0.498601    11.00000    0.08267    0.09177 =
         0.05829    0.00176   -0.00403    0.00379
AFIX  43
H42   2    0.573792    0.635593    0.515599    11.00000   -1.20000
AFIX   0

C103  1    0.023204   -0.084400    0.698699    11.00000    0.03819    0.09874 =
         0.08673   -0.01534   -0.00299    0.00121
AFIX  43
H103  2   -0.028404   -0.105384    0.683207    11.00000   -1.20000
AFIX   0

C4    1    1.115054    0.561881    0.675756    11.00000    0.06894    0.08491 =
         0.07279    0.02905   -0.02037   -0.02251
AFIX  43
H4    2    1.131344    0.529798    0.694105    11.00000   -1.20000
AFIX   0
C22   1    1.227654    0.686919    0.567191    11.00000    0.06837    0.18995 =
         0.08706   -0.06144    0.01884    0.00270
AFIX  43
H22   2    1.256637    0.709892    0.586175    11.00000   -1.20000
AFIX   0
C12   1    1.137471    0.876980    0.609964    11.00000    0.06992    0.06711 =
         0.06180   -0.01608    0.00698   -0.00346
AFIX  43
H12   2    1.189857    0.835718    0.618831    11.00000   -1.20000
AFIX   0
C14   1    1.073671    1.031470    0.600376    11.00000    0.13111    0.05646 =
         0.08756   -0.01796    0.04206   -0.02851
AFIX  43
H14   2    1.082757    1.096175    0.602818    11.00000   -1.20000
AFIX   0
C5    1    1.136987    0.521385    0.649805    11.00000    0.08660    0.05859 =
         0.09555    0.01444   -0.01688    0.00427
AFIX  43
H5    2    1.167462    0.461641    0.650228    11.00000   -1.20000
AFIX   0
C51   1    0.728685    0.904579    0.513523    11.00000    0.08610    0.16724 =
         0.11433    0.05744    0.01461   -0.01713

C63   1    0.634016    0.493560    0.691812    11.00000    0.08312    0.03614 =
         0.09544    0.00888    0.02444    0.00975
AFIX  43
H63   2    0.644979    0.546853    0.704053    11.00000   -1.20000
AFIX   0
C65   1    0.591890    0.425615    0.643911    11.00000    0.16124    0.07818 =
         0.07598    0.02467    0.01860   -0.01004
AFIX  43
H65   2    0.573403    0.432135    0.622968    11.00000   -1.20000
AFIX   0

C15   1    0.983681    0.998346    0.583566    11.00000    0.10517    0.05739 =
         0.09085    0.00895    0.02698    0.01629
AFIX  43
H15   2    0.931506    1.039957    0.574796    11.00000   -1.20000
AFIX   0
C35   1    0.384018    0.927375    0.561247    11.00000    0.06102    0.13807 =
         0.08383   -0.01905    0.01738    0.02306
AFIX  43
H35   2    0.310002    0.922683    0.556809    11.00000   -1.20000
AFIX   0
C13   1    1.151578    0.971976    0.613859    11.00000    0.08845    0.07431 =
         0.08252   -0.02167    0.01917   -0.01600
AFIX  43
H13   2    1.212711    0.995697    0.625407    11.00000   -1.20000
AFIX   0

C66   1    0.600259    0.336737    0.656755    11.00000    0.15484    0.06759 =
         0.06564    0.00547    0.01687   -0.03191
AFIX  43
H66   2    0.588463    0.284055    0.644267    11.00000   -1.20000
AFIX   0

C46   1    0.526754    0.814505    0.472276    11.00000    0.12624    0.11532 =
         0.06012    0.01790   -0.02157    0.01350
AFIX  43
H46   2    0.542203    0.878340    0.470981    11.00000   -1.20000
AFIX   0
C43   1    0.484425    0.625192    0.474768    11.00000    0.10069    0.11533 =
         0.08719   -0.00900    0.00400   -0.01266
AFIX  43
H43   2    0.471904    0.560733    0.475637    11.00000   -1.20000
AFIX   0

C82   1    0.786916    0.164322    0.668059    11.00000    0.10023    0.07019 =
         0.15519   -0.03347    0.07901   -0.02997
AFIX  43
H82   2    0.809768    0.226593    0.669996    11.00000   -1.20000
AFIX   0

C44   1    0.441740    0.677111    0.449649    11.00000    0.12173    0.15016 =
         0.06451   -0.03765   -0.01624   -0.00290
AFIX  43
H44   2    0.398448    0.648510    0.433607    11.00000   -1.20000
AFIX   0
C23   1    1.296035    0.659133    0.547017    11.00000    0.06837    0.18995 =
         0.08706   -0.06144    0.01884    0.00270
AFIX  43
H23   2    1.369810    0.660272    0.552554    11.00000   -1.20000
AFIX   0

C83   1    0.838584    0.100401    0.651343    11.00000    0.10816    0.10639 =
         0.15420   -0.03438    0.08740   -0.02156
AFIX  43
H83   2    0.897340    0.120140    0.642277    11.00000   -1.20000
AFIX   0

C56   1    0.722092    1.001031    0.518077    11.00000    0.08610    0.16724 =
         0.11433    0.05744    0.01461   -0.01713
AFIX  43
H56   2    0.670803    1.024681    0.529385    11.00000   -1.20000
AFIX   0
C52   1    0.802486    0.871447    0.495931    11.00000    0.08610    0.16724 =
         0.11433    0.05744    0.01461   -0.01713
AFIX  43
H52   2    0.807418    0.806848    0.492877    11.00000   -1.20000
AFIX   0
C45   1    0.464403    0.771792    0.448794    11.00000    0.16811    0.12452 =
         0.06592    0.00277   -0.04713   -0.00020
AFIX  43
H45   2    0.436667    0.807175    0.431896    11.00000   -1.20000
AFIX   0
C26   1    1.076197    0.652931    0.531894    11.00000    0.06837    0.18995 =
         0.08706   -0.06144    0.01884    0.00270
AFIX  43
H26   2    1.002471    0.649499    0.526448    11.00000   -1.20000
AFIX   0
C53   1    0.870065    0.931160    0.482532    11.00000    0.08610    0.16724 =
         0.11433    0.05744    0.01461   -0.01713
AFIX  43
H53   2    0.918581    0.907997    0.470228    11.00000   -1.20000
AFIX   0
C54   1    0.862264    1.026337    0.488230    11.00000    0.08610    0.16724 =
         0.11433    0.05744    0.01461   -0.01713
AFIX  43
H54   2    0.907561    1.067114    0.479561    11.00000   -1.20000
AFIX   0
C25   1    1.145309    0.628688    0.511331    11.00000    0.06837    0.18995 =
         0.08706   -0.06144    0.01884    0.00270
AFIX  43
H25   2    1.117217    0.610811    0.491682    11.00000   -1.20000
AFIX   0
C55   1    0.792231    1.063812    0.505769    11.00000    0.08610    0.16724 =
         0.11433    0.05744    0.01461   -0.01713
AFIX  43
H55   2    0.790476    1.128223    0.509536    11.00000   -1.20000
AFIX   0
C24   1    1.253442    0.630322    0.519114    11.00000    0.06837    0.18995 =
         0.08706   -0.06144    0.01884    0.00270
AFIX  43
H24   2    1.298025    0.611422    0.505065    11.00000   -1.20000
AFIX   0

O20   5    0.341035    0.364783    0.682814    11.00000    0.10049    0.13577 =
         0.09545   -0.01517   -0.00054    0.02677
HKLF 4


REM  p21_n_a.res in P2(1)/n
REM wR2 = 0.1513, GooF = S = 1.077, Restrained GooF = 1.101 for all data
REM R1 = 0.0709 for 10800 Fo > 4sig(Fo) and 0.0928 for all 14016 data
REM 769 parameters refined using 25 restraints

END

WGHT      0.0382     32.1110

REM Highest difference peak  1.607,  deepest hole -1.041,  1-sigma level  0.082
Q1    1   0.0968  0.1359  0.6695  11.00000  0.05    0.91
Q2    1   0.3290  0.3255  0.6840  11.00000  0.05    0.78
Q3    1   1.1333  0.5512  0.5250  11.00000  0.05    0.63
Q4    1   1.2912  0.6521  0.5342  11.00000  0.05    0.53
Q5    1   1.0661  0.5801  0.5423  11.00000  0.05    0.50
Q6    1   0.2871  0.1608  0.6760  11.00000  0.05    0.48
Q7    1   0.3162  0.3689  0.6554  11.00000  0.05    0.44
Q8    1   0.7890  0.5673  0.5096  11.00000  0.05    0.43
Q9    1   0.8004  0.7115  0.5875  11.00000  0.05    0.43
Q10   1   1.2034  0.6572  0.5073  11.00000  0.05    0.43
Q11   1   0.7703  0.6974  0.6101  11.00000  0.05    0.39
Q12   1   0.3960  0.1177  0.6963  11.00000  0.05    0.39
Q13   1   0.7784  0.6400  0.5468  11.00000  0.05    0.39
Q14   1   0.3113  0.2410  0.6870  11.00000  0.05    0.38
Q15   1   0.7592  1.0870  0.5197  11.00000  0.05    0.38
Q16   1   0.7668  0.6881  0.5497  11.00000  0.05    0.36
Q17   1   0.8365  1.0626  0.5004  11.00000  0.05    0.36
Q18   1   0.5568  0.4569  0.6956  11.00000  0.05    0.34
Q19   1   0.8127  0.8271  0.5040  11.00000  0.05    0.33
Q20   1   0.6910  0.6561  0.5592  11.00000  0.05    0.33
Q21   1   0.4522 -0.2640  0.6570  11.00000  0.05    0.33
Q22   1   0.3578 -0.4178  0.6862  11.00000  0.05    0.32
Q23   1   0.3562  0.1666  0.7251  11.00000  0.05    0.32
Q24   1   0.4930  0.5851  0.5744  11.00000  0.05    0.32
Q25   1   0.3671  0.1061  0.6735  11.00000  0.05    0.31
Q26   1   0.7597  0.9581  0.5708  11.00000  0.05    0.31
Q27   1   0.9573  0.2019  0.7754  11.00000  0.05    0.30
Q28   1   0.2598  0.1655  0.6941  11.00000  0.05    0.30
Q29   1   0.3461  0.1645  0.6578  11.00000  0.05    0.30
Q30   1   0.3139 -0.5007  0.6816  11.00000  0.05    0.30
Q31   1   1.2959  0.6616  0.5582  11.00000  0.05    0.29
Q32   1   0.6657  0.6195  0.5735  11.00000  0.05    0.29
;
_shelx_res_checksum                84139
_shelx_hkl_file
;
  -2   0   0  954.90   22.10
  -2   0   0  957.40   24.40
   2   0   0  957.20   24.50
   2   0   0  962.20   22.00
  -3   0   0   10.90    3.70
  -3   0   0    9.50    2.20
   3   0   0    5.10    1.80
   3   0   0    4.40    4.00
  -4   0   0 2165.28   49.99
  -4   0   0 2177.08   54.49
   4   0   0 2166.88   49.60
   4   0   0 2216.68   54.99
  -5   0   0   19.10    5.60
  -5   0   0    4.90    2.50
   5   0   0    5.20    1.20
   5   0   0    8.70    5.40
   5   0   0    2.90    2.10
  -6   0   0    9.20    3.40
   6   0   0   16.70    3.10
   6   0   0   11.40    7.40
   6   0   0   13.00    2.40
  -7   0   0   -0.30    2.60
   7   0   0    2.60    2.30
   7   0   0    5.50    2.50
   7   0   0    3.20    4.80
   7   0   0    1.50    6.30
  -8   0   0  194.68    7.50
   8   0   0  209.68    7.20
   8   0   0  216.78   13.30
   8   0   0  204.08    7.50
   8   0   0  221.68   15.60
  -9   0   0    5.60    2.50
   9   0   0    2.20    2.00
   9   0   0   11.20    5.90
   9   0   0    4.80    6.80
   9   0   0    5.60    2.80
  10   0   0  233.18   15.80
  10   0   0  254.87   19.10
  10   0   0  234.28    9.80
  11   0   0    5.10    4.30
  11   0   0    4.00    6.90
  11   0   0   11.50    9.00
  12   0   0   10.70    8.30
  12   0   0    4.60    9.40
  12   0   0   11.20    7.90
  12   0   0    3.40    4.10
  13   0   0   15.90    6.50
  13   0   0   -5.10    8.70
  13   0   0   -5.80    4.60
  13   0   0    1.20    6.80
  14   0   0   56.99   11.90
  14   0   0   46.70    7.50
  14   0   0   66.59   13.40
  14   0   0   32.40   13.10
  14  -1   0   -3.60   10.00
  14  -1   0    8.60    7.40
  14  -1   0    6.20    5.00
  14  -1   0   11.90    8.10
  13  -1   0   66.59   14.30
  13  -1   0   88.19   13.10
  13  -1   0   62.29   13.10
  13  -1   0   67.59    8.20
  12  -1   0    0.00    4.10
  12  -1   0    1.60    8.30
  12  -1   0   15.00   10.00
  11  -1   0  137.29   14.40
  11  -1   0  157.38   16.70
  11  -1   0  123.49    8.30
  10  -1   0   34.50   10.30
  10  -1   0   19.50    4.80
  10  -1   0   10.30    6.90
 -10   1   0   30.80    3.90
   9  -1   0   13.20    3.70
   9  -1   0   13.20    3.10
   9  -1   0   11.40    6.90
   9  -1   0    9.50    5.90
  -9   1   0   12.90    3.40
   8  -1   0  452.75   19.50
   8  -1   0  425.26   13.00
   8  -1   0  431.66   13.40
   8  -1   0  456.55   21.60
  -8   1   0  432.76   13.50
  -8   1   0  432.26   20.30
   7  -1   0    9.20    3.30
   7  -1   0    8.40    3.20
   7  -1   0   10.00    5.70
   7  -1   0   16.00    7.00
  -7   1   0   11.40    4.00
  -7   1   0   17.10    6.70
   6  -1   0  352.56   12.70
   6  -1   0  368.76   11.00
   6  -1   0  394.86   18.60
  -6   1   0  362.26   11.70
  -6   1   0  381.56   17.50
   5  -1   0   31.10    6.70
   5  -1   0   30.30    5.80
   5  -1   0   28.30    3.70
   5  -1   0   24.50    3.00
  -5   1   0   18.20    3.30
  -5   1   0   22.00    6.10
   4  -1   0   84.29    6.80
   4  -1   0   92.39    7.90
   4  -1   0   83.39    3.90
   4  -1   0   84.49    3.70
   4  -1   0   79.89    4.30
  -4   1   0   66.49    7.00
  -4   1   0   85.39    4.40
   3  -1   0  366.36    9.80
   3  -1   0  366.06   12.30
   3  -1   0  352.86   13.10
   3  -1   0  360.66    9.60
  -3   1   0  368.46   10.10
  -3   1   0  362.96   13.00
   2  -1   0  388.86   12.10
   2  -1   0  391.96   10.10
   2  -1   0  390.36   10.60
   2  -1   0  391.56   12.30
   2  -1   0  410.76   10.80
  -2   1   0  388.66    9.80
  -2   1   0  384.16    9.90
  -2   1   0  389.76   12.40
  -2   1   0  385.46   10.50
  -2   1   0  378.86   11.80
   1  -1   0 1326.07   30.80
  -1   1   0 1318.87   30.90
  -1   1   0 1351.66   31.40
  -1  -1   0 1260.87   27.40
   1   1   0 1059.79   27.00
  -2  -1   0  376.46   10.40
   2   1   0  381.06   10.40
  -3  -1   0  347.07   10.00
   3   1   0  359.26   10.00
  -4  -1   0   79.79    4.30
   4   1   0   91.09    4.30
   4   1   0   84.29    7.20
  -5  -1   0   23.30    3.40
   5   1   0   21.20    3.10
   5   1   0   34.30    7.00
  -6  -1   0  361.46   11.20
   6   1   0  342.57   17.40
   6   1   0  367.86   10.60
   6   1   0  346.17    9.80
  -7  -1   0    9.10    3.00
   7   1   0   11.80    2.80
   7   1   0    9.80    2.60
   7   1   0   10.70    7.30
  -8  -1   0  430.76   12.40
   8   1   0  422.96   21.30
   8   1   0  427.06   12.60
   8   1   0  429.96   11.80
  -9  -1   0   14.10    2.50
   9   1   0   19.40    2.50
   9   1   0   12.70    3.20
   9   1   0   23.10    8.30
   9   1   0   14.20    5.40
  10   1   0   25.10    4.40
  10   1   0   27.70    7.80
  10   1   0   36.10   10.40
  10   1   0   18.70    6.70
  11   1   0  131.49   14.10
  11   1   0  125.49    8.00
  11   1   0  145.99   12.30
  11   1   0  123.59   16.60
  12   1   0    4.20    4.10
  12   1   0  -10.70    8.50
  12   1   0    6.40    7.20
  12   1   0    6.50    7.80
  13   1   0   52.09   10.80
  13   1   0   51.69   13.70
  13   1   0   69.59    6.90
  13   1   0   77.19   12.10
  14   1   0    1.80    9.50
  14   1   0   12.50    6.50
  14   1   0   10.10    5.00
  14   1   0   -3.70    7.00
  14   1   0   15.30    7.90
  14  -2   0    8.60    8.50
  14  -2   0    1.10    9.10
  14  -2   0   15.70    9.20
  13  -2   0   10.90    8.10
  13  -2   0    3.00   10.20
  13  -2   0   11.00    4.90
  12  -2   0   17.90    8.90
  12  -2   0   17.40    9.70
 -12   2   0   23.80    2.20
  11  -2   0   -4.40    4.30
  11  -2   0   10.80    8.40
  11  -2   0    3.90    8.10
 -11   2   0    4.70    3.20
 -11   2   0    2.40    3.70
  10  -2   0   59.09    6.90
  10  -2   0   63.19   10.50
  10  -2   0   71.69   12.10
 -10   2   0   64.39    6.00
 -10   2   0   53.49    5.90
 -10   2   0   64.09   11.50
   9  -2   0    4.30    6.90
   9  -2   0   13.40    6.70
   9  -2   0   20.40    4.50
  -9   2   0    9.80    7.00
  -9   2   0   13.40    4.10
   8  -2   0    8.60    6.10
   8  -2   0    4.30    3.40
   8  -2   0   10.20    5.50
   8  -2   0    7.70    3.50
  -8   2   0   12.20    6.30
  -8   2   0    9.10    3.50
   7  -2   0   37.40    8.00
   7  -2   0   19.70    6.90
   7  -2   0   24.00    4.40
   7  -2   0   27.60    4.70
  -7   2   0   29.40    7.50
  -7   2   0   36.30    4.90
   6  -2   0    1.20    6.60
   6  -2   0   17.50    4.10
   6  -2   0   11.10    5.90
   6  -2   0   10.80    4.10
  -6   2   0   19.20    4.10
  -6   2   0    2.70    6.50
   5  -2   0  573.34   15.90
   5  -2   0  554.24   20.40
   5  -2   0  551.44   19.70
   5  -2   0  537.35   16.40
  -5   2   0  555.34   20.40
  -5   2   0  567.34   16.20
   4  -2   0   11.20    3.20
   4  -2   0   14.60    4.10
   4  -2   0   20.50    3.20
   4  -2   0   10.10    4.20
  -4   2   0   17.90    3.40
  -4   2   0   12.60    4.80
   3  -2   0 1566.74   38.70
   3  -2   0 1537.65   38.50
   3  -2   0 1496.85   36.00
   3  -2   0 1459.75   36.70
   3  -2   0 1577.44   36.70
  -3   2   0 1504.95   35.70
  -3   2   0 1458.75   36.50
  -3   2   0 1501.95   38.70
  -3   2   0 1496.55   35.40
  -3   2   0 1549.14   38.60
   2  -2   0   91.29    5.10
   2  -2   0  100.09    6.30
   2  -2   0   94.49    4.80
   2  -2   0   89.59    5.90
   2  -2   0   83.39    5.60
  -2   2   0   96.99    5.30
  -2   2   0  109.39    6.40
  -2   2   0  100.69    4.90
  -2   2   0  108.69    6.80
  -2   2   0   97.49    5.40
   1  -2   0  106.79    5.80
   1  -2   0  107.49    5.20
   1  -2   0  108.09    5.30
   1  -2   0  105.59    5.50
  -1   2   0  110.39    5.70
  -1   2   0  108.99    5.70
  -1   2   0  112.09    5.60
  -1   2   0  116.69    5.70
  -1   2   0  112.19    5.40
   0  -2   0 2133.59   49.80
   0   2   0 2123.59   49.30
   0   2   0 2089.59   49.80
   0   2   0 2097.79   49.30
  -1  -2   0  110.79    4.40
  -1  -2   0  109.49    3.90
   1   2   0  113.79    4.40
   1   2   0  104.89    5.90
  -2  -2   0   97.79    5.70
   2   2   0   96.19    5.80
   2   2   0   96.19    4.40
  -3  -2   0 1474.45   36.20
   3   2   0 1485.25   33.80
   3   2   0 1507.75   36.30
  -4  -2   0   14.10    3.40
   4   2   0   17.40    2.70
   4   2   0   14.40    3.40
  -5  -2   0  547.85   16.00
   5   2   0  542.25   15.90
   5   2   0  553.14   14.80
   5   2   0  543.75   15.40
  -6  -2   0    7.70    3.80
   6   2   0    4.80    3.10
   6   2   0    9.30    6.80
   6   2   0    6.80    4.10
   6   2   0    8.60    4.10
   7   2   0   26.50    5.10
   7   2   0   24.40    4.10
   7   2   0   20.00    7.40
   7   2   0   26.90    3.90
  -8  -2   0    7.10    3.10
   8   2   0    0.80    6.40
   8   2   0    7.10    4.30
   8   2   0    6.50    2.80
   8   2   0    6.90    3.20
  -9  -2   0   16.70    3.20
   9   2   0   18.10    2.90
   9   2   0   17.30    5.50
   9   2   0   19.70    3.80
   9   2   0   16.80    8.10
  10   2   0   50.49    2.70
  10   2   0   63.89    6.10
  10   2   0   86.19   14.00
  11   2   0   14.50    8.70
  11   2   0   -1.30    5.70
  11   2   0    1.30    4.30
  11   2   0   -5.00    6.30
  12   2   0   36.50    5.60
  12   2   0   18.70    8.00
  12   2   0   20.60    7.10
  13   2   0   15.20    6.70
  13   2   0    7.10    7.60
  13   2   0    6.70    9.80
  13   2   0    4.80    7.40
  13   2   0   15.70    5.80
  14   2   0   11.90    4.50
  14   2   0   17.40    5.50
  14   2   0   14.00    6.90
  14   2   0   -1.30    7.00
  14   2   0    2.00    9.90
  14  -3   0   12.90    8.60
  14  -3   0    0.80    9.10
  14  -3   0   17.30   10.70
  13  -3   0   51.89    7.80
  13  -3   0   38.70   12.40
  13  -3   0   49.90   10.90
  12  -3   0   -4.20    4.80
  12  -3   0    3.50    9.00
  12  -3   0   -6.10    7.70
 -12   3   0   10.60    3.90
 -12   3   0    9.20    6.20
  11  -3   0  167.08   16.90
  11  -3   0  183.08   17.60
  11  -3   0  169.08   10.60
 -11   3   0  215.28   18.00
 -11   3   0  191.68    9.80
  10  -3   0    3.60    4.20
  10  -3   0    8.10    8.40
  10  -3   0    5.10    6.50
 -10   3   0    3.80    4.80
 -10   3   0   12.80    4.80
 -10   3   0   -5.90    7.50
   9  -3   0    7.40    6.80
   9  -3   0   10.90    4.40
   9  -3   0    6.40    6.20
  -9   3   0   11.90    4.30
  -9   3   0    1.20    5.80
  -9   3   0   11.40    5.00
   8  -3   0  105.39   11.80
   8  -3   0   90.69    7.10
   8  -3   0   92.39    6.90
   8  -3   0   92.29   11.00
  -8   3   0   98.39    6.80
  -8   3   0  116.49   12.90
   7  -3   0   69.99   10.00
   7  -3   0   54.19    6.00
   7  -3   0   61.69    9.40
   7  -3   0   53.89    5.60
  -7   3   0   54.09    9.00
  -7   3   0   52.79    5.70
   6  -3   0  141.69    7.90
   6  -3   0  125.19    8.40
   6  -3   0  158.18   12.50
   6  -3   0  118.39   11.00
  -6   3   0  143.39   12.30
   5  -3   0   15.00    4.30
   5  -3   0   34.10    7.50
   5  -3   0   17.10    5.60
   5  -3   0   13.70    6.60
  -5   3   0   18.20    3.00
  -5   3   0   17.20    3.00
  -5   3   0   14.10    4.70
  -5   3   0   37.40    7.80
   4  -3   0  156.08    9.70
   4  -3   0  168.58    9.80
   4  -3   0  149.59    7.30
   4  -3   0  135.29    7.90
  -4   3   0  148.59    9.50
  -4   3   0  136.39    7.20
  -4   3   0  151.78   10.10
  -4   3   0  151.38    7.10
  -4   3   0  142.39    6.60
   3  -3   0   37.30    5.00
   3  -3   0   37.30    4.30
   3  -3   0   36.40    5.00
   3  -3   0   46.60    5.30
  -3   3   0   41.30    4.00
  -3   3   0   40.90    5.40
  -3   3   0   38.70    5.20
  -3   3   0   35.50    4.30
  -3   3   0   37.20    4.60
   2  -3   0   47.10    4.90
   2  -3   0   52.09    4.50
   2  -3   0   39.40    4.90
   2  -3   0   44.40    5.20
  -2   3   0   47.60    4.80
  -2   3   0   43.30    5.00
  -2   3   0   36.70    4.00
  -2   3   0   41.80    5.00
  -2   3   0   41.40    5.20
   1  -3   0 2708.63   63.19
  -1   3   0 2681.83   63.79
  -1   3   0 2737.73   63.29
  -1   3   0 2709.23   64.79
  -1   3   0 2703.13   63.29
  -1   3   0 2672.83   63.79
   0  -3   0    0.00    2.40
   0  -3   0   -0.60    2.90
   0   3   0   -0.60    2.50
   0   3   0   -2.00    3.60
   0   3   0    5.30    3.80
   0   3   0   -4.40    3.00
   0   3   0   -2.80    3.90
   0   3   0    1.50    2.20
  -1  -3   0 2774.92   65.49
   1   3   0 2735.53   64.49
   1   3   0 2722.33   65.49
  -2  -3   0   51.09    3.90
  -2  -3   0   34.90    5.30
  -2  -3   0   41.70    2.10
   2   3   0   51.99    3.60
   2   3   0   49.70    5.70
  -3  -3   0   33.50    4.70
   3   3   0   44.70    5.30
   3   3   0   33.60    3.40
  -4  -3   0  137.89    7.70
   4   3   0  133.19    7.00
   4   3   0  138.19    4.00
   4   3   0  142.49    7.80
  -5  -3   0   27.30    5.20
   5   3   0   22.60    4.60
   5   3   0   15.30    2.70
   5   3   0   13.70    5.10
  -6  -3   0  127.79    8.20
   6   3   0  125.69    5.90
   6   3   0  134.99    8.10
   6   3   0  133.39    7.50
  -7  -3   0   48.20    5.50
   7   3   0   47.40    9.30
   7   3   0   45.60    5.40
   7   3   0   39.90    4.60
   7   3   0   46.20    5.50
  -8  -3   0   89.09    6.40
   8   3   0   92.89    6.30
   8   3   0   90.49    6.30
   8   3   0   93.29    6.60
   8   3   0   88.19   11.60
  -9  -3   0    9.80    3.70
   9   3   0   17.80    3.80
   9   3   0   11.30    4.30
   9   3   0    9.20    7.50
   9   3   0    6.20    3.90
  10   3   0    8.60    4.60
  10   3   0    4.70    4.10
  10   3   0    8.60    9.20
  10   3   0    2.10    2.70
  10   3   0    2.20    2.60
  11   3   0  201.38   19.60
  11   3   0  168.58   10.90
  11   3   0  178.38   10.40
  12   3   0    9.20    4.60
  12   3   0   11.50    7.80
  12   3   0   10.10   10.20
  12   3   0    9.50    4.80
  12   3   0   13.30    6.10
  13   3   0   69.99    8.00
  13   3   0   55.79    8.20
  13   3   0   38.20   12.10
  14   3   0   -1.00   10.00
  14   3   0   13.70    7.20
  14   3   0    3.80    8.20
  14   3   0   18.40    4.90
  14   3   0   12.60    5.00
  14  -4   0    3.20    7.10
  14  -4   0  -15.10    7.40
  14  -4   0    0.60    6.60
  13  -4   0    4.30    9.60
  13  -4   0   11.30    9.60
  13  -4   0    2.80    5.10
 -13   4   0    5.30    4.80
  12  -4   0   21.10    9.70
  12  -4   0   19.10    6.30
  12  -4   0   17.80    9.70
 -12   4   0   -1.40    8.10
 -12   4   0   15.80    5.50
  11  -4   0   43.30    7.30
  11  -4   0   50.99   12.50
  11  -4   0   47.70   11.70
 -11   4   0   40.30    6.90
 -11   4   0   42.40   11.00
 -11   4   0   41.50    7.70
  10  -4   0   15.70    7.80
  10  -4   0    9.20    9.00
  10  -4   0   14.10    5.40
 -10   4   0    9.60    5.60
 -10   4   0   18.60    5.40
 -10   4   0    9.20    7.80
   9  -4   0   29.50    9.20
   9  -4   0   36.80    9.20
   9  -4   0   35.70    8.80
  -9   4   0   37.50    6.30
  -9   4   0   39.20    7.10
  -9   4   0   46.20   10.20
   8  -4   0   12.90    6.70
   8  -4   0    4.10    6.00
   8  -4   0    2.20    4.00
  -8   4   0    4.80    4.10
  -8   4   0    2.70    5.20
  -8   4   0   -4.70    5.90
   7  -4   0  164.28   12.30
   7  -4   0  181.98   12.90
   7  -4   0  174.68    9.40
   7  -4   0  161.58    9.60
  -7   4   0  140.39   15.30
  -7   4   0  152.78    8.90
   6  -4   0  196.58   10.90
   6  -4   0  204.68   10.10
   6  -4   0  221.28   13.60
   6  -4   0  224.18   13.60
  -6   4   0  197.48    7.40
  -6   4   0  188.68    9.80
  -6   4   0  186.18   14.10
  -6   4   0  209.68    7.50
   5  -4   0  839.32   24.00
   5  -4   0  812.72   27.50
   5  -4   0  851.41   27.10
   5  -4   0  830.62   25.20
  -5   4   0  790.42   27.40
  -5   4   0  804.12   27.10
  -5   4   0  835.92   22.90
  -5   4   0  811.02   22.20
  -5   4   0  827.02   24.30
   4  -4   0   29.40    5.30
   4  -4   0   24.60    6.00
   4  -4   0   34.80    6.50
   4  -4   0   35.10    7.00
  -4   4   0   33.00    5.20
  -4   4   0   26.20    6.00
  -4   4   0   31.90    6.90
  -4   4   0   24.40    5.30
  -4   4   0   29.90    5.80
   3  -4   0   61.19    6.60
   3  -4   0   61.69    6.00
   3  -4   0   63.39    6.20
   3  -4   0   61.89    6.80
  -3   4   0   64.09    7.20
  -3   4   0   56.69    5.10
  -3   4   0   52.99    6.40
  -3   4   0   71.19    7.10
  -3   4   0   51.69    5.80
   2  -4   0   15.90    3.90
   2  -4   0    9.40    3.30
   2  -4   0    8.30    3.60
  -2   4   0   10.40    4.80
  -2   4   0    8.50    3.60
  -2   4   0   14.70    3.60
  -2   4   0   10.20    4.00
  -2   4   0    9.40    3.60
  -2   4   0   22.80    5.10
   1  -4   0  877.21   24.00
   1  -4   0  885.31   24.60
   1  -4   0  873.21   24.00
  -1   4   0  856.61   24.90
  -1   4   0  900.11   25.30
  -1   4   0  875.81   26.00
  -1   4   0  885.21   24.30
  -1   4   0  884.31   24.20
  -1   4   0  864.41   24.00
   0  -4   0  461.65   14.50
   0  -4   0  461.25   13.90
   0   4   0  436.96   16.30
   0   4   0  435.36   15.50
   0   4   0  458.85   15.40
   0   4   0  454.05   14.60
   0   4   0  459.45   14.10
   0   4   0  479.95   15.10
  -1  -4   0  863.01   22.50
  -1  -4   0  887.91   25.70
   1   4   0  864.91   24.00
   1   4   0  856.91   22.70
   1   4   0  912.81   26.10
   1   4   0  874.71   24.90
  -2  -4   0   15.00    4.60
  -2  -4   0   12.60    2.80
  -2  -4   0   12.60    2.10
   2   4   0   14.00    4.10
   2   4   0    9.70    2.40
   2   4   0    8.40    4.10
  -3  -4   0   59.19    2.10
  -3  -4   0   65.89    4.90
  -3  -4   0   64.59    6.80
   3   4   0   51.19    6.00
   3   4   0   59.39    4.50
   3   4   0   51.99    6.10
  -4  -4   0   28.80    5.50
   4   4   0   22.60    5.60
   4   4   0   34.20    5.70
   4   4   0   25.80    3.80
  -5  -4   0  820.82   24.70
   5   4   0  808.92   23.90
   5   4   0  830.82   24.90
   5   4   0  809.32   22.70
  -6  -4   0  175.08   10.20
   6   4   0  201.48    5.70
   6   4   0  207.08   10.50
   6   4   0  211.88    9.80
   6   4   0  189.58    9.90
  -7  -4   0  147.79    9.00
   7   4   0  147.79    5.40
   7   4   0  151.78    8.80
   7   4   0  140.89    8.90
  -8  -4   0    3.30    4.10
   8   4   0    8.50    4.00
   8   4   0   -5.10    5.70
   8   4   0    2.60    2.30
   8   4   0    3.30    3.90
   9   4   0   37.70    4.30
   9   4   0   36.00    5.60
   9   4   0   36.30    9.80
   9   4   0   34.50    6.20
  10   4   0    3.00    8.30
  10   4   0    5.90    4.20
  10   4   0   12.70    4.50
  10   4   0   14.40    5.60
  10   4   0   14.90    4.60
  10   4   0   16.00    4.00
  11   4   0   52.99    7.30
  11   4   0   52.99   13.10
  11   4   0   36.30    4.30
  11   4   0   36.70    4.40
  11   4   0   44.20    5.70
  12   4   0   16.50    4.50
  12   4   0   24.60   11.70
  12   4   0   18.80    6.00
  12   4   0   22.20    5.70
  13   4   0    9.00    3.80
  13   4   0    3.40    8.50
  13   4   0   15.90    5.90
  13   4   0   10.80    7.50
  14   4   0   -0.10    7.80
  14   4   0   16.80   10.10
  14   4   0   14.50    5.00
  14  -5   0    1.20    6.00
  14  -5   0   16.70   10.40
  14  -5   0    9.40    9.50
 -14   5   0   22.60    6.80
  13  -5   0    8.00    6.50
  13  -5   0   13.60    9.10
  13  -5   0    4.90    7.20
 -13   5   0   10.30    9.90
 -13   5   0   31.50    7.70
  12  -5   0   17.20    9.70
  12  -5   0   21.20    7.10
  12  -5   0   24.10    9.90
 -12   5   0   15.90    9.10
  11  -5   0   40.60   10.20
  11  -5   0   69.09    9.80
  11  -5   0   49.00   11.40
 -11   5   0   60.89   12.00
 -11   5   0   85.09    9.60
 -11   5   0   56.99    8.00
  10  -5   0   76.49    8.40
  10  -5   0   84.59   13.30
  10  -5   0   83.49   12.60
 -10   5   0  123.59   15.20
 -10   5   0   83.29   10.60
 -10   5   0   75.59    7.90
   9  -5   0    5.50    5.20
   9  -5   0    0.90    7.20
   9  -5   0   11.10    7.50
  -9   5   0    2.60    7.20
  -9   5   0    4.90    6.20
  -9   5   0    9.60    4.80
   8  -5   0  252.77   12.50
   8  -5   0  245.68   15.60
   8  -5   0  235.38   16.20
  -8   5   0  229.78   11.90
  -8   5   0  248.48   17.20
  -8   5   0  220.68   13.40
   7  -5   0  240.98   15.50
   7  -5   0  282.37   15.60
   7  -5   0  268.87   12.50
  -7   5   0  258.27    8.70
  -7   5   0  264.27    8.90
  -7   5   0  254.37   12.60
  -7   5   0  285.47   14.10
  -7   5   0  268.47   16.70
   6  -5   0  386.06   17.60
   6  -5   0  384.66   18.40
  -6   5   0  368.56   15.30
  -6   5   0  372.86   18.90
  -6   5   0  379.56   13.70
  -6   5   0  357.36   12.90
  -6   5   0  382.96   17.80
  -6   5   0  412.46   17.30
   5  -5   0   -0.50    5.50
   5  -5   0    2.60    6.10
   5  -5   0   -0.30    4.80
  -5   5   0   -0.10    6.30
  -5   5   0    7.70    4.50
  -5   5   0    2.80    4.90
  -5   5   0   12.60    5.30
  -5   5   0    1.80    6.70
  -5   5   0   10.70    5.50
   4  -5   0   -1.50    4.50
   4  -5   0   -4.30    4.90
   4  -5   0   -2.70    5.40
  -4   5   0    8.10    6.60
  -4   5   0   -1.70    5.70
  -4   5   0   -0.10    4.80
  -4   5   0   -7.50    5.00
  -4   5   0    1.80    4.40
  -4   5   0    1.00    5.50
   3  -5   0  108.49    9.10
   3  -5   0  133.79    9.70
   3  -5   0  108.09    9.20
  -3   5   0  120.69    9.90
  -3   5   0  127.59    8.70
  -3   5   0  138.69    9.70
  -3   5   0  122.19    9.50
  -3   5   0  129.29    9.90
  -3   5   0  132.69   10.60
   2  -5   0  340.27   13.50
   2  -5   0  318.77   13.40
   2  -5   0  348.07   13.40
  -2   5   0  331.07   12.90
  -2   5   0  323.27   15.20
  -2   5   0  317.87   13.30
  -2   5   0  342.67   14.20
  -2   5   0  350.06   14.30
  -2   5   0  320.47   13.40
   1  -5   0 1489.55   38.50
   1  -5   0 1486.85   38.30
  -1   5   0 1433.26   38.50
  -1   5   0 1499.95   40.00
  -1   5   0 1514.05   41.50
  -1   5   0 1481.75   38.70
  -1   5   0 1516.65   39.00
  -1   5   0 1507.85   40.10
   0  -5   0    1.20    3.00
   0  -5   0    4.00    3.20
   0   5   0   -0.80    3.70
   0   5   0    0.70    4.30
   0   5   0    2.90    3.30
   0   5   0    1.60    3.70
   0   5   0    3.10    2.90
   0   5   0   -7.00    3.90
  -1  -5   0 1482.85   37.00
   1   5   0 1513.65   40.00
   1   5   0 1519.95   41.50
   1   5   0 1521.45   37.60
   1   5   0 1498.85   40.10
   1   5   0 1452.25   38.70
  -2  -5   0  322.57   10.10
  -2  -5   0  330.37   11.10
  -2  -5   0  311.87   14.20
   2   5   0  319.97   11.10
   2   5   0  307.67   13.30
   2   5   0  325.57   14.50
  -3  -5   0  126.59    4.60
  -3  -5   0  128.09    9.70
  -3  -5   0  116.39    7.10
   3   5   0  122.19    6.90
   3   5   0  123.79    9.70
   3   5   0  127.39    9.70
  -4  -5   0    5.60    5.70
   4   5   0    0.00    5.30
   4   5   0   -4.20    5.40
   4   5   0    3.80    3.50
  -5  -5   0    3.00    5.30
   5   5   0    8.50    6.10
   5   5   0    5.90    5.20
   5   5   0    3.00    3.50
  -6  -5   0  352.96   15.40
   6   5   0  384.16   15.30
   6   5   0  367.96   15.50
   6   5   0  375.36   13.60
  -7  -5   0  280.87   12.80
   7   5   0  260.37   12.30
   7   5   0  270.97   11.60
   7   5   0  244.38   12.40
  -8  -5   0  228.78   11.90
   8   5   0  232.48   12.20
   8   5   0  243.58   12.30
   8   5   0  236.88   12.00
   9   5   0    3.00    4.40
   9   5   0    5.30    1.90
   9   5   0   10.10    5.00
   9   5   0    2.50    2.20
   9   5   0    6.30    7.70
   9   5   0    2.30    5.20
  10   5   0   86.29   14.40
  10   5   0   89.49    9.80
  10   5   0   79.39    7.90
  10   5   0   83.99    9.10
  10   5   0   75.89    5.00
  10   5   0   71.59    4.00
  11   5   0   45.40    6.20
  11   5   0   36.20   12.10
  11   5   0   63.89    8.50
  11   5   0   48.00    3.90
  11   5   0   49.50    8.80
  11   5   0   40.40    4.80
  12   5   0   28.70   11.50
  12   5   0   32.80    3.90
  12   5   0   21.70    3.80
  12   5   0   38.80    8.70
  12   5   0   25.00    4.30
  13   5   0    2.70    6.10
  13   5   0    0.90    2.50
  13   5   0   -4.00    3.10
  13   5   0    5.80    9.40
  13   5   0   11.20    7.40
  14   5   0   10.10    8.10
  14   5   0   10.70    6.30
  14   5   0  -12.50    8.40
  13  -6   0   -4.00    6.20
  13  -6   0   19.90    8.80
 -13   6   0   11.40    8.40
  12  -6   0    2.20    5.60
  12  -6   0    9.80    8.80
  12  -6   0    2.40    8.60
 -12   6   0   16.70    6.40
 -12   6   0    3.00    8.00
  11  -6   0   -6.00    7.00
  11  -6   0   12.00    7.70
  11  -6   0   -2.20    5.80
 -11   6   0    8.60    8.30
 -11   6   0    5.10    5.50
  10  -6   0   43.10   10.20
  10  -6   0   46.50   10.80
  10  -6   0   55.99    8.90
 -10   6   0   50.99   11.70
 -10   6   0   66.39    8.70
 -10   6   0   68.99   10.40
   9  -6   0   55.29   10.40
   9  -6   0   41.10    9.80
   9  -6   0   64.99    9.60
  -9   6   0   67.09   10.00
  -9   6   0   59.59   10.20
  -9   6   0   47.10   11.40
   8  -6   0   98.79   11.30
   8  -6   0   79.99   11.20
   8  -6   0   79.09    8.80
  -8   6   0   86.49    9.00
  -8   6   0   83.09    4.30
  -8   6   0  112.29   14.40
  -8   6   0   86.69   10.90
  -8   6   0   71.99    4.80
   7  -6   0   90.89   10.90
   7  -6   0   70.29    7.70
   7  -6   0   66.79   10.10
  -7   6   0   67.99    6.60
  -7   6   0   82.49    8.00
  -7   6   0   89.29    7.20
  -7   6   0   98.19   11.60
  -7   6   0   82.99   10.50
  -7   6   0   83.99   11.60
   6  -6   0    6.80    5.30
   6  -6   0    8.50    5.50
   6  -6   0   -3.20    4.60
  -6   6   0    5.80    5.60
  -6   6   0    6.80    5.00
  -6   6   0    1.90    4.40
  -6   6   0    3.80    7.10
  -6   6   0    3.40    4.60
  -6   6   0   -1.20    6.80
   5  -6   0  155.18   11.80
   5  -6   0  132.89    9.70
   5  -6   0  134.89   10.90
  -5   6   0  135.19   10.10
  -5   6   0  137.99   10.10
  -5   6   0  149.99   12.80
  -5   6   0  122.89   11.40
  -5   6   0  151.98   11.70
  -5   6   0  148.89    9.30
   4  -6   0   90.99    9.40
   4  -6   0   86.29    8.60
   4  -6   0   91.39    9.70
  -4   6   0   88.29    7.90
  -4   6   0   87.39   10.10
  -4   6   0   88.69   10.80
  -4   6   0   94.29    9.30
  -4   6   0  100.29    9.20
  -4   6   0  103.69   11.10
   3  -6   0   20.10    6.40
   3  -6   0   20.70    6.30
   3  -6   0   10.00    5.90
  -3   6   0   14.80    7.20
  -3   6   0   12.50    5.90
  -3   6   0   19.60    6.70
  -3   6   0   10.50    6.00
  -3   6   0   15.10    5.90
  -3   6   0   17.20    7.10
   2  -6   0   25.50    6.20
   2  -6   0   22.80    6.50
  -2   6   0   26.30    6.30
  -2   6   0   28.70    6.40
  -2   6   0   35.80    6.90
  -2   6   0   25.30    8.30
  -2   6   0   35.00    8.00
  -2   6   0   24.70    8.60
   1  -6   0    3.80    4.30
   1  -6   0    8.20    5.10
  -1   6   0    7.30    5.00
  -1   6   0   14.30    7.60
  -1   6   0    8.80    5.00
  -1   6   0   12.10    6.60
  -1   6   0   -0.40    4.00
   0  -6   0 3443.66   82.99
   0   6   0 3603.64   86.59
   0   6   0 3465.65   84.49
   0   6   0 3507.85   87.89
   0   6   0 3603.64   83.99
   0   6   0 3507.85   86.39
   0   6   0 3534.85   84.99
  -1  -6   0    6.30    4.10
   1   6   0    6.80    4.90
   1   6   0   11.60    6.10
   1   6   0    1.70    3.80
   1   6   0   -3.90    5.60
   1   6   0    8.50    6.20
  -2  -6   0   28.60    5.10
  -2  -6   0   30.30    4.90
   2   6   0   27.80    4.80
   2   6   0   25.80    6.10
   2   6   0   29.50    7.30
   2   6   0   29.50    8.20
  -3  -6   0   14.90    7.00
  -3  -6   0   16.50    4.50
  -3  -6   0   24.90    3.30
   3   6   0   20.30    7.30
   3   6   0   28.50    4.70
   3   6   0   15.40    6.70
   3   6   0   21.20    6.70
  -4  -6   0  105.39    9.90
  -4  -6   0  103.49    7.80
   4   6   0   86.29   11.00
   4   6   0  101.79   10.20
   4   6   0  115.39    7.50
  -5  -6   0  116.09    9.70
   5   6   0  146.89    8.20
   5   6   0  135.09   11.10
  -6  -6   0   -1.10    5.00
   6   6   0   12.40    5.70
   6   6   0   -5.10    4.90
   6   6   0    2.80    3.30
   7   6   0   75.49    7.30
   7   6   0   84.09    9.20
   7   6   0   75.29    8.90
   7   6   0   81.79    8.40
   8   6   0   81.19    8.00
   8   6   0   93.09    9.20
   8   6   0   85.79    8.70
   8   6   0   80.09    8.70
   9   6   0   63.79    8.30
   9   6   0   66.09    7.90
   9   6   0   67.09    9.20
   9   6   0   54.99    8.60
  10   6   0   53.59    7.80
  10   6   0   72.99   13.70
  10   6   0   63.29    8.40
  10   6   0   63.89    8.60
  10   6   0   55.49    9.80
  11   6   0    8.80    6.00
  11   6   0   11.80    5.40
  11   6   0   -0.60    5.50
  11   6   0    6.20    5.90
  11   6   0   -7.50    8.50
  12   6   0   -0.10    4.50
  12   6   0   20.10   10.10
  12   6   0    0.50    4.10
  12   6   0   -2.80    5.50
  12   6   0   10.70    5.70
  13   6   0   -1.00    8.30
  13   6   0   12.20    5.80
  13   6   0    4.10    2.60
  13   6   0    5.40    2.70
  13   6   0   -1.00    6.30
  13  -7   0   34.20    8.70
  13  -7   0    9.40    9.30
  13  -7   0   21.70    9.50
 -13   7   0   34.20    8.70
  12  -7   0    7.50    8.60
  12  -7   0   -2.60    5.80
  12  -7   0   12.00    7.80
 -12   7   0    8.20    9.50
 -12   7   0    4.90    6.10
  11  -7   0   25.90    8.10
  11  -7   0   13.10    8.40
  11  -7   0   33.40    9.30
 -11   7   0   32.10    8.90
 -11   7   0   33.70   10.70
  10  -7   0    5.00    7.90
  10  -7   0   -2.90    6.90
  10  -7   0    0.20    5.20
 -10   7   0    4.40    9.50
 -10   7   0   -4.10    5.10
 -10   7   0   -1.80    6.70
   9  -7   0   71.89   10.80
   9  -7   0   71.49   14.20
   9  -7   0   70.59   11.60
  -9   7   0   79.69   13.30
  -9   7   0   80.59   10.40
  -9   7   0   90.89   12.20
   8  -7   0  174.58   12.10
   8  -7   0  183.58   14.40
   8  -7   0  173.58   15.10
  -8   7   0  164.98   13.30
  -8   7   0  189.98   12.80
  -8   7   0  180.68    9.40
  -8   7   0  183.78   17.10
  -8   7   0  169.38    9.80
   7  -7   0   81.89    9.70
   7  -7   0   68.59   10.40
   7  -7   0  101.99   11.20
  -7   7   0   92.39   12.50
  -7   7   0   93.89   12.40
  -7   7   0   85.59    9.90
  -7   7   0   92.19    8.80
  -7   7   0   89.69    8.30
   6  -7   0  172.98   11.60
   6  -7   0  194.68   14.40
   6  -7   0  187.98   12.80
  -6   7   0  196.08   11.20
  -6   7   0  198.18   12.30
  -6   7   0  193.58   14.00
  -6   7   0  181.88   12.10
  -6   7   0  179.88   14.70
  -6   7   0  217.28   14.90
   5  -7   0    4.20    5.50
   5  -7   0    9.30    5.70
   5  -7   0   21.30    6.50
  -5   7   0   11.20    7.10
  -5   7   0   19.30    7.90
  -5   7   0   10.80    5.30
  -5   7   0   25.90    6.80
  -5   7   0   25.40    6.90
  -5   7   0    7.90    6.60
   4  -7   0   28.80    7.30
   4  -7   0   52.39    8.40
   4  -7   0   52.99    7.90
  -4   7   0   49.40    8.00
  -4   7   0   47.70    7.60
  -4   7   0   52.19    8.60
  -4   7   0   39.40    7.70
  -4   7   0   45.60   10.20
  -4   7   0   55.69    9.80
   3  -7   0   23.20    7.00
   3  -7   0   11.10    5.80
   3  -7   0   12.70    5.90
  -3   7   0   11.90    7.90
  -3   7   0   13.30    5.90
  -3   7   0    1.90    5.20
  -3   7   0    3.90    6.60
  -3   7   0   22.70    7.00
   2  -7   0  130.39   10.60
   2  -7   0  148.39   10.80
  -2   7   0  121.19   10.00
  -2   7   0  115.49   11.30
  -2   7   0  120.89   11.60
  -2   7   0  120.69   13.00
  -2   7   0  121.69   10.80
  -2   7   0  133.39   11.00
   1  -7   0  102.69   10.70
   1  -7   0  103.89    9.80
  -1   7   0  102.09   12.70
  -1   7   0   88.59    9.20
  -1   7   0  100.59    9.90
  -1   7   0   81.99    9.40
  -1   7   0   94.79    9.50
  -1   7   0   99.79   11.30
   0  -7   0    4.30    4.40
   0   7   0   -2.60    5.80
   0   7   0    1.20    4.40
   0   7   0   -7.90    5.80
   0   7   0    2.20    6.70
   0   7   0    8.80    5.50
   0   7   0   -0.80    6.90
  -1  -7   0  104.99    8.40
   1   7   0   93.19    8.40
   1   7   0   97.39    9.90
   1   7   0   94.49    9.20
   1   7   0   74.29    8.70
   1   7   0  107.39   14.10
   1   7   0  102.99    9.70
  -2  -7   0  138.39    8.30
  -2  -7   0  127.09    8.70
   2   7   0  132.19   11.70
   2   7   0  126.89   12.40
   2   7   0  127.79   10.20
   2   7   0  128.09   11.60
   2   7   0  124.69    8.70
  -3  -7   0   21.20    4.70
  -3  -7   0   20.90    3.80
   3   7   0   13.60    6.60
   3   7   0   31.30    5.20
   3   7   0   17.60    7.00
   3   7   0   18.00    7.90
  -4  -7   0   39.40    5.70
  -4  -7   0   47.80    3.20
   4   7   0   38.30    8.40
   4   7   0   53.29    6.10
   4   7   0   42.60    8.20
   4   7   0   59.29    8.50
   5   7   0    5.00    6.10
   5   7   0   18.00    7.50
   5   7   0   20.70    6.60
   5   7   0   12.80    3.90
   6   7   0  173.68   13.10
   6   7   0  167.68   12.30
   6   7   0  179.08   10.20
   6   7   0  201.98   12.10
   7   7   0   79.99    9.70
   7   7   0   88.09    9.70
   7   7   0   85.69   10.10
   8   7   0  195.48   12.40
   8   7   0  176.48   10.70
   8   7   0  148.99   12.30
   8   7   0  173.78   12.50
   9   7   0   61.49    9.60
   9   7   0   67.89    8.30
   9   7   0   73.99    9.30
   9   7   0   57.99    9.40
  10   7   0    3.80    4.90
  10   7   0    7.40    5.60
  10   7   0    3.40    5.80
  10   7   0    4.80    6.20
  11   7   0   21.10    8.60
  11   7   0   17.20   10.50
  11   7   0   11.40    6.40
  11   7   0   20.10    6.80
  11   7   0   27.30    6.90
  12   7   0    2.80    4.90
  12   7   0   -4.30    4.80
  12   7   0   -5.80    8.90
  13   7   0   21.20    4.90
  13   7   0   37.00    8.30
  13   7   0   21.80   10.80
  13  -8   0    9.90    9.80
  13  -8   0   23.00    9.40
 -13   8   0   19.10    8.40
  12  -8   0   16.80    8.80
  12  -8   0    6.10    7.20
  12  -8   0    6.60    7.20
 -12   8   0   19.70    9.60
  11  -8   0    1.60    6.40
  11  -8   0    4.90    8.20
 -11   8   0   -9.90    7.40
 -11   8   0    7.30    6.90
  10  -8   0   46.10   10.20
  10  -8   0   38.40   10.30
  10  -8   0   40.80   10.30
 -10   8   0   53.29   10.40
 -10   8   0   36.70   12.80
   9  -8   0   17.80    9.10
   9  -8   0    2.90    6.10
   9  -8   0   15.80    8.00
  -9   8   0    7.90    4.00
  -9   8   0    7.20    4.00
  -9   8   0   11.00    9.30
   8  -8   0   31.60    8.60
   8  -8   0   33.90    8.40
   8  -8   0   40.10   10.00
  -8   8   0   30.70    8.80
  -8   8   0   40.20   10.90
  -8   8   0   27.10    6.90
  -8   8   0   31.40    7.30
  -8   8   0   40.00    9.00
   7  -8   0   10.80    7.10
   7  -8   0    9.30    7.20
   7  -8   0   -3.70    5.90
  -7   8   0   16.70    8.30
  -7   8   0    2.50    8.20
  -7   8   0    5.40    6.20
  -7   8   0   -0.20    6.70
  -7   8   0    1.40    6.00
   6  -8   0  177.08   14.60
   6  -8   0  137.29   11.80
   6  -8   0  209.98   13.90
  -6   8   0  172.78   11.70
  -6   8   0  139.59   12.30
  -6   8   0  184.98   14.70
  -6   8   0  192.38   13.00
  -6   8   0  172.78   14.00
  -6   8   0  177.78   15.30
   5  -8   0  779.92   28.40
   5  -8   0  781.72   27.80
   5  -8   0  744.03   26.90
  -5   8   0  780.32   27.30
  -5   8   0  775.82   30.00
  -5   8   0  798.82   30.00
  -5   8   0  731.63   28.10
  -5   8   0  758.72   25.90
  -5   8   0  765.22   27.80
   4  -8   0  290.47   15.20
   4  -8   0  305.27   15.60
   4  -8   0  264.27   15.40
  -4   8   0  282.07   15.80
  -4   8   0  286.37   16.00
  -4   8   0  279.67   14.60
  -4   8   0  289.27   17.60
  -4   8   0  263.27   15.20
  -4   8   0  275.27   15.90
   3  -8   0  679.93   24.40
   3  -8   0  683.63   23.90
   3  -8   0  685.93   24.90
  -3   8   0  677.43   27.50
  -3   8   0  670.83   24.60
  -3   8   0  636.04   23.20
  -3   8   0  608.74   24.70
  -3   8   0  674.43   25.60
  -3   8   0  653.43   24.70
   2  -8   0    9.10    5.70
   2  -8   0    2.30    4.90
  -2   8   0    6.00    5.50
  -2   8   0    8.20    6.30
  -2   8   0    3.90    6.80
  -2   8   0    1.30    7.80
  -2   8   0   -2.20    4.90
  -2   8   0    4.50    5.10
   1  -8   0   11.20    5.90
   1  -8   0   17.20    5.50
  -1   8   0   19.80    7.50
  -1   8   0   30.90    9.80
  -1   8   0    6.50    5.40
  -1   8   0   11.90    6.20
  -1   8   0    9.00    5.90
   0  -8   0  192.98   11.30
   0   8   0  190.58   11.70
   0   8   0  193.38   14.10
   0   8   0  195.68   12.70
   0   8   0  212.08   12.90
   0   8   0  229.88   14.80
  -1  -8   0   12.70    4.70
   1   8   0   10.20    5.80
   1   8   0    4.40    6.00
   1   8   0   15.20    6.60
   1   8   0   18.30    7.90
   1   8   0    6.00    4.50
   1   8   0    4.70    6.40
  -2  -8   0    4.50    4.30
   2   8   0   -2.30    3.90
   2   8   0   -5.40    6.40
   2   8   0    7.30    6.60
   2   8   0   -3.50    6.30
   2   8   0    1.20    4.80
  -3  -8   0  650.13   19.10
   3   8   0  660.73   21.60
   3   8   0  652.23   25.10
   3   8   0  729.73   25.80
   3   8   0  655.13   24.00
   3   8   0  634.94   26.40
  -4  -8   0  292.77    9.50
  -4  -8   0  319.37   13.20
   4   8   0  306.57   16.20
   4   8   0  291.97   13.00
   4   8   0  299.37   16.70
   4   8   0  312.17   17.40
   5   8   0  734.83   27.70
   5   8   0  855.31   28.50
   5   8   0  743.43   28.90
   5   8   0  777.42   24.00
   6   8   0  180.08   12.10
   6   8   0  162.98   13.30
   6   8   0  161.08   12.40
   6   8   0  190.58   14.50
   7   8   0    9.10    7.50
   7   8   0   -1.10    6.70
   7   8   0    0.90    4.10
   7   8   0    9.10    6.00
   8   8   0   43.50    9.60
   8   8   0   44.60    8.70
   8   8   0   33.80    9.10
   8   8   0   30.50    5.90
   9   8   0  -10.00    5.10
   9   8   0   -3.00    4.30
   9   8   0   16.40    7.00
   9   8   0    2.80    6.80
  10   8   0   39.60    8.00
  10   8   0   30.80    7.10
  10   8   0   36.60    9.60
  10   8   0   42.70    9.30
  11   8   0  -14.30    8.30
  11   8   0    8.60    6.30
  11   8   0    3.60    5.60
  11   8   0    2.80    5.30
  12   8   0   10.90    6.10
  12   8   0    6.10    8.90
  12   8   0   18.90    8.40
  12   8   0   -6.70    4.60
  12   8   0    5.00    5.50
  13   8   0   20.40    7.80
  13   8   0    5.00    5.10
  13   8   0   41.30   11.80
  12  -9   0   10.80    8.20
  12  -9   0    8.60    9.40
  12  -9   0   11.60    7.90
 -12   9   0   22.60    8.00
  11  -9   0   15.80    8.50
  11  -9   0   13.00    7.80
  11  -9   0   23.50   10.90
 -11   9   0    9.30   10.80
 -11   9   0   21.30    9.20
  10  -9   0   37.50   10.00
  10  -9   0   38.40   10.20
  10  -9   0   34.20   10.80
 -10   9   0   25.30    8.40
 -10   9   0   24.00   11.20
   9  -9   0   -2.70    7.50
   9  -9   0    0.00    8.00
   9  -9   0    9.50    7.80
  -9   9   0   10.50    6.00
  -9   9   0    4.70    5.80
  -9   9   0    1.60   10.20
   8  -9   0    3.90    7.50
   8  -9   0    5.50    7.30
   8  -9   0   11.00    7.80
  -8   9   0    2.50    7.30
  -8   9   0    8.70    7.70
   7  -9   0   51.09    9.70
   7  -9   0   71.49   11.30
   7  -9   0   66.99   11.00
  -7   9   0   52.89   11.00
  -7   9   0   56.59    9.60
  -7   9   0   43.20   10.60
  -7   9   0   60.19   10.60
  -7   9   0   32.90   11.40
  -7   9   0   65.29   10.30
   6  -9   0   36.90    8.90
   6  -9   0   42.70    9.20
   6  -9   0   32.60    8.90
  -6   9   0   39.60    9.20
  -6   9   0   50.39   11.40
  -6   9   0   29.00    8.80
  -6   9   0   34.00   10.70
   5  -9   0   10.70    6.60
   5  -9   0    7.10    6.60
   5  -9   0    2.70    6.40
  -5   9   0   -5.10    7.50
  -5   9   0    6.80    6.90
  -5   9   0    3.10    6.20
  -5   9   0    5.40    7.30
  -5   9   0   10.70    6.60
  -5   9   0    5.70    7.40
   4  -9   0   73.39   10.70
   4  -9   0   66.69    9.30
   4  -9   0   85.29   11.00
  -4   9   0   89.49   10.40
  -4   9   0   93.69   11.60
  -4   9   0  102.89   13.90
  -4   9   0   95.39   12.30
  -4   9   0   89.99   11.40
  -4   9   0   83.49   11.40
   3  -9   0  507.25   21.30
   3  -9   0  493.95   20.80
  -3   9   0  489.65   22.30
  -3   9   0  500.75   22.00
  -3   9   0  521.45   24.80
  -3   9   0  517.55   23.20
  -3   9   0  525.85   21.00
  -3   9   0  521.45   22.00
   2  -9   0    7.00    5.70
   2  -9   0   16.90    5.90
  -2   9   0   35.80   10.30
  -2   9   0   16.20    7.10
  -2   9   0    7.20    5.40
  -2   9   0   21.70    7.10
  -2   9   0    6.10    6.40
  -2   9   0   21.10    6.80
   1  -9   0  167.08   11.40
   1  -9   0  167.08   11.80
  -1   9   0  142.59   12.90
  -1   9   0  160.88   13.80
  -1   9   0  153.78   11.70
  -1   9   0  170.18   13.60
  -1   9   0  132.19   11.60
  -1   9   0  154.08   11.90
   0  -9   0    6.90    4.70
   0   9   0   -1.90    5.50
   0   9   0   -2.40    5.00
   0   9   0   -4.30    6.20
   0   9   0   -4.70    5.20
   0   9   0    2.10    6.70
   0   9   0   -1.70    4.40
  -1  -9   0  158.38   10.40
   1   9   0  171.28   11.40
   1   9   0  165.48   12.20
   1   9   0  180.78   14.00
   1   9   0  154.58   13.40
   1   9   0  160.78   14.70
   1   9   0  166.38   12.40
  -2  -9   0    8.70    4.50
  -2  -9   0   11.60    4.90
   2   9   0   24.20    7.30
   2   9   0   25.00    9.20
   2   9   0   20.10    7.90
   2   9   0    5.40    5.00
   2   9   0   13.20    6.80
   2   9   0    8.40    5.70
  -3  -9   0  515.15   18.60
  -3  -9   0  516.15   16.90
   3   9   0  522.15   19.50
   3   9   0  534.45   24.60
   3   9   0  494.65   21.20
   3   9   0  525.05   22.90
   3   9   0  523.95   23.00
  -4  -9   0   76.39    5.40
  -4  -9   0   75.29    8.40
   4   9   0  101.19   11.30
   4   9   0   62.59    9.30
   4   9   0  104.39   12.30
   4   9   0   83.59    9.50
   4   9   0   90.99   11.70
  -5  -9   0    1.10    1.80
  -5  -9   0    2.50    2.60
  -5  -9   0    4.50    4.80
   5   9   0   16.40    7.80
   5   9   0    3.60    7.00
   5   9   0    1.40    4.30
   5   9   0   11.80    7.20
   6   9   0   62.29   12.40
   6   9   0   45.70   10.70
   6   9   0   49.20    9.70
   6   9   0   42.40    6.90
   7   9   0   57.19   10.90
   7   9   0   60.19    9.80
   7   9   0   63.69   11.40
   7   9   0   56.49    7.50
   8   9   0    4.90    6.80
   8   9   0  -13.70    6.60
   8   9   0   -4.50    7.00
   8   9   0    0.40    4.40
   9   9   0    8.30    5.30
   9   9   0   22.10    7.20
   9   9   0    5.40    7.30
   9   9   0    8.80    8.10
  10   9   0   31.20    9.30
  10   9   0   17.80    8.00
  10   9   0   28.40    8.80
  10   9   0   27.60    6.70
  11   9   0   36.10    9.70
  11   9   0   50.49   12.90
  11   9   0   40.20    8.50
  12   9   0   21.10    7.90
  12   9   0    7.60    6.40
  12   9   0   -6.00    6.00
  12   9   0   16.70    9.80
  12 -10   0    8.30    8.30
  12 -10   0    4.10    7.50
  11 -10   0    9.80    9.70
  11 -10   0    4.10    6.90
  11 -10   0   19.00    9.70
 -11  10   0   15.80    9.40
  10 -10   0    9.80    7.80
  10 -10   0    6.40    8.00
  10 -10   0    5.90    7.20
 -10  10   0    5.80    4.40
 -10  10   0  -14.10    9.90
 -10  10   0   10.80    4.10
   9 -10   0    9.40    7.60
   9 -10   0   20.50    9.80
   9 -10   0   18.80    8.20
  -9  10   0    6.50    7.50
  -9  10   0   20.10   11.40
   8 -10   0   -4.60    5.90
   8 -10   0    0.00    8.20
   8 -10   0    5.90    7.20
  -8  10   0    6.20    6.90
  -8  10   0   -3.20    7.50
  -8  10   0    7.10    8.70
  -8  10   0    3.60   10.90
   7 -10   0    9.40    7.90
   7 -10   0   13.60    7.40
   7 -10   0   21.20    8.80
  -7  10   0    9.00    7.60
  -7  10   0   15.80    8.20
  -7  10   0   39.70   11.60
  -7  10   0    6.00    7.50
  -7  10   0   -4.70    8.90
  -7  10   0    6.50    8.00
   6 -10   0   17.10    7.60
   6 -10   0   27.80    8.80
   6 -10   0   24.70    8.70
  -6  10   0   47.60   11.90
  -6  10   0   23.70    9.80
  -6  10   0   13.80   10.40
  -6  10   0   26.00    9.00
  -6  10   0   36.20   10.60
   5 -10   0  415.46   20.60
   5 -10   0  372.86   20.70
  -5  10   0  348.47   19.70
  -5  10   0  377.76   19.40
  -5  10   0  390.86   23.10
  -5  10   0  365.36   21.40
  -5  10   0  381.06   21.50
  -5  10   0  399.26   21.20
   4 -10   0   75.89   10.40
   4 -10   0   70.09   10.60
  -4  10   0   85.29   14.40
  -4  10   0   71.19   11.40
  -4  10   0   73.59   10.50
  -4  10   0   82.99   12.50
  -4  10   0   67.69   11.60
  -4  10   0   70.79   11.60
   3 -10   0   75.09   10.30
   3 -10   0   51.59    8.90
  -3  10   0   55.59    9.80
  -3  10   0   73.79   11.90
  -3  10   0   37.10   10.10
  -3  10   0   43.40    8.90
  -3  10   0   88.29   14.50
   2 -10   0  328.37   17.00
   2 -10   0  309.77   16.50
  -2  10   0  338.37   21.00
  -2  10   0  322.47   18.90
  -2  10   0  278.47   16.70
  -2  10   0  279.57   16.40
  -2  10   0  328.47   18.90
  -2  10   0  294.47   16.70
   1 -10   0  175.08   12.30
  -1  10   0  183.38   13.50
  -1  10   0  170.18   14.70
  -1  10   0  186.28   16.80
  -1  10   0  169.28   12.80
  -1  10   0  168.08   13.40
  -1  10   0  203.58   15.70
   0 -10   0  176.48   11.90
   0  10   0  181.38   14.70
   0  10   0  167.48   13.30
   0  10   0  163.48   14.40
   0  10   0  163.28   13.00
   0  10   0  188.18   12.90
   0  10   0  172.18   16.10
  -1 -10   0  177.28   12.30
  -1 -10   0  168.38   11.20
   1  10   0  170.58   13.40
   1  10   0  183.98   15.00
   1  10   0  165.28   12.90
   1  10   0  197.48   12.60
   1  10   0  169.18   14.70
   1  10   0  135.69   15.20
  -2 -10   0  306.47   14.30
  -2 -10   0  296.27   14.20
   2  10   0  297.97   18.60
   2  10   0  294.47   17.30
   2  10   0  302.57   16.90
   2  10   0  311.77   15.30
   2  10   0  288.17   18.20
   2  10   0  308.57   17.20
  -3 -10   0   63.09    7.60
  -3 -10   0   81.89    8.60
   3  10   0   66.29   10.00
   3  10   0   69.59   11.10
   3  10   0   84.89   12.60
   3  10   0   58.89    8.00
   3  10   0   75.19   12.20
   3  10   0   76.59   11.80
  -4 -10   0   61.49    8.10
  -4 -10   0   67.59    6.10
   4  10   0   71.49    8.70
   4  10   0   62.89   12.40
   4  10   0   86.69   12.60
   4  10   0   60.69   10.20
   4  10   0   74.99   12.00
  -5 -10   0  362.06   12.00
  -5 -10   0  331.97   10.50
  -5 -10   0  395.66   16.90
   5  10   0  409.46   17.40
   5  10   0  375.86   21.70
   5  10   0  396.56   20.80
   5  10   0  353.76   20.40
   6  10   0   28.30    9.50
   6  10   0   29.60    6.60
   6  10   0   12.10    8.30
   6  10   0   26.20   10.30
   7  10   0   15.90    9.50
   7  10   0   10.40    5.50
   7  10   0    6.30    7.60
   7  10   0    8.90    7.30
   8  10   0    1.50    8.20
   8  10   0    0.90    6.90
   8  10   0    4.90    8.20
   8  10   0   -3.60    4.60
   9  10   0   17.00    9.30
   9  10   0  -10.10    5.60
   9  10   0   12.00    5.80
   9  10   0    4.50    8.60
  10  10   0    5.40    6.70
  10  10   0   -3.70    5.80
  10  10   0    4.00    8.70
  10  10   0   -5.50    5.10
  11  10   0   19.60    7.70
  11  10   0    2.60    5.80
  11  10   0    7.60    6.10
  12  10   0   -3.40    8.00
  12  10   0    5.10    6.20
  12  10   0    3.80    7.80
  12  10   0   24.80   11.80
  12  10   0   -2.70    5.60
  11 -11   0   -5.40    7.80
  11 -11   0    4.30    7.20
  11 -11   0   14.90   10.50
  10 -11   0    6.20    7.00
  10 -11   0   20.00    8.00
  10 -11   0    0.70    8.20
 -10  11   0   -6.40    5.30
 -10  11   0   20.60    8.80
   9 -11   0   18.20    9.90
   9 -11   0    9.70    8.40
   9 -11   0    8.60    7.40
  -9  11   0   -1.20   10.10
  -9  11   0   23.10    7.10
  -9  11   0   19.30   10.00
  -9  11   0   12.50    8.10
   8 -11   0   -1.00    7.10
   8 -11   0    6.70    8.80
  -8  11   0   -0.90    7.20
  -8  11   0   -1.10    7.90
  -8  11   0   -9.90    9.60
  -8  11   0   11.20    7.30
   7 -11   0   29.50    9.50
   7 -11   0   20.40    8.60
   7 -11   0   24.00    9.10
  -7  11   0   29.80    9.60
  -7  11   0   58.19   13.20
  -7  11   0   26.40    9.40
  -7  11   0   29.90   12.30
   6 -11   0   26.90    8.60
   6 -11   0   42.40   10.30
  -6  11   0   33.80   11.80
  -6  11   0   31.00   11.70
  -6  11   0   52.49   11.50
  -6  11   0   39.60   10.10
  -6  11   0   26.80    9.40
  -6  11   0   46.10   10.10
   5 -11   0   -4.50    6.80
   5 -11   0   -1.60    6.80
  -5  11   0    0.70    8.70
  -5  11   0   -3.90    8.00
  -5  11   0   -0.30    8.40
  -5  11   0   -7.60    8.20
  -5  11   0    0.40    7.20
   4 -11   0   14.40    7.80
   4 -11   0    6.00    6.90
  -4  11   0    8.60    8.60
  -4  11   0   29.80    9.70
  -4  11   0   10.70    8.10
  -4  11   0    5.40   10.30
  -4  11   0   -2.80    6.70
  -4  11   0   22.30    9.90
   3 -11   0    6.40    7.40
   3 -11   0   18.50    8.20
  -3  11   0   26.70   10.20
  -3  11   0   25.40   10.30
  -3  11   0   16.90    8.40
  -3  11   0   20.60   10.70
  -3  11   0   11.50    7.50
  -3  11   0   34.70    9.50
   2 -11   0   10.60    7.20
   2 -11   0    1.10    5.50
  -2  11   0   11.00    8.40
  -2  11   0    3.40    7.90
  -2  11   0   -5.50    6.10
  -2  11   0   -2.10    6.50
  -2  11   0    7.80    6.80
  -2  11   0   -6.30    5.90
   1 -11   0    3.70    5.90
  -1  11   0   -1.00    6.60
  -1  11   0   -0.20    8.60
  -1  11   0   10.60    7.10
  -1  11   0   10.50    6.60
  -1  11   0   -2.30    7.10
  -1  11   0   -3.30    8.10
   0 -11   0    0.40    5.10
   0  11   0    2.80    7.80
   0  11   0    1.40    5.90
   0  11   0    3.60    8.00
   0  11   0    1.50    6.70
   0  11   0    0.90    6.50
   0  11   0    1.10    5.80
  -1 -11   0   10.80    5.50
  -1 -11   0   15.50    7.10
   1  11   0    6.80    6.80
   1  11   0    1.90    5.60
   1  11   0   -1.60    5.60
   1  11   0   -6.40    7.60
   1  11   0   -4.20    8.80
   1  11   0    9.90    8.60
  -2 -11   0    6.80    5.40
   2  11   0   12.10    8.70
   2  11   0   -0.80    5.30
   2  11   0   10.90    9.80
   2  11   0   13.80    7.20
   2  11   0   10.90    8.80
   2  11   0   17.50    8.60
  -3 -11   0   15.30    6.50
  -3 -11   0   18.50    6.40
   3  11   0   23.20   10.90
   3  11   0   21.40    7.00
   3  11   0   22.60    8.50
   3  11   0    9.30    6.80
   3  11   0   29.80    9.30
   3  11   0   11.90    8.60
  -4 -11   0    0.30    5.40
  -4 -11   0    3.10    4.30
   4  11   0    3.40    7.30
   4  11   0   17.10    9.10
   4  11   0   17.10    9.80
   4  11   0    3.60    7.30
   4  11   0    2.80    5.30
   4  11   0   21.80    9.20
  -5 -11   0    1.50    5.40
  -5 -11   0    0.20    2.70
  -5 -11   0    4.40    4.30
   5  11   0    6.20    9.10
   5  11   0   -4.70    8.10
   5  11   0   -0.30    5.20
   5  11   0    0.50    5.20
   5  11   0   -6.30    6.60
   6  11   0   43.50   11.50
   6  11   0   40.90   11.70
   6  11   0   42.00    8.00
   6  11   0   54.69   12.00
   7  11   0   36.30    9.00
   7  11   0   34.50   10.70
   7  11   0   14.80    5.90
   7  11   0   26.10   10.40
   8  11   0   -2.50    7.30
   8  11   0   -0.10    8.10
   8  11   0    5.90    5.50
   8  11   0    0.70   12.30
   9  11   0   11.30    6.90
   9  11   0    1.40    5.50
   9  11   0   11.30    8.90
   9  11   0   29.00    9.10
  10  11   0    0.90    7.40
  10  11   0   12.90    8.10
  10  11   0    6.80    8.60
  10  11   0   -5.20    5.10
  11  11   0   10.20    7.10
  11  11   0   12.60    8.40
  11  11   0    5.00   10.10
  10 -12   0   17.40    8.70
  10 -12   0   11.80    8.00
  10 -12   0    4.70    8.90
 -10  12   0   -7.00    7.40
 -10  12   0   28.40   10.50
 -10  12   0   26.70    7.50
   9 -12   0   38.20   11.20
   9 -12   0   39.80   10.20
  -9  12   0   35.40    9.10
  -9  12   0   28.00    9.80
  -9  12   0   23.90   10.20
   8 -12   0   -1.90    7.10
   8 -12   0   11.40    8.50
  -8  12   0    3.70    7.90
  -8  12   0   21.90    9.30
  -8  12   0   29.00    9.40
  -8  12   0  -13.60   11.40
   7 -12   0    2.30    7.10
   7 -12   0    3.40    7.10
  -7  12   0    4.90    8.10
  -7  12   0   11.60    9.10
  -7  12   0   -4.20    9.30
  -7  12   0  -19.10    9.80
   6 -12   0    7.40    7.40
   6 -12   0    3.60   11.30
  -6  12   0   -6.70    9.40
  -6  12   0   11.40   10.40
  -6  12   0   15.10    9.10
  -6  12   0   13.40    9.80
   5 -12   0   26.60    9.20
   5 -12   0    8.50    7.70
  -5  12   0   10.10    8.20
  -5  12   0   11.40    9.50
  -5  12   0   32.40   10.90
  -5  12   0    8.80    9.90
  -5  12   0   15.80    9.80
  -5  12   0   11.90   12.20
   4 -12   0   33.90    9.10
   4 -12   0    9.90    7.60
  -4  12   0   12.70    7.40
  -4  12   0   -6.80    9.70
  -4  12   0   13.80    9.50
   3 -12   0   11.40    7.30
   3 -12   0   16.70    7.80
  -3  12   0   10.40    9.00
  -3  12   0   12.10    9.20
  -3  12   0   13.40   10.50
  -3  12   0   14.10   10.30
  -3  12   0    7.40    9.90
  -3  12   0   10.70    8.10
   2 -12   0   38.80    9.00
  -2  12   0   33.30   11.00
  -2  12   0   33.80   10.10
  -2  12   0   21.00    8.00
  -2  12   0   21.80   12.10
  -2  12   0   41.50   12.60
  -2  12   0   34.70    9.60
   1 -12   0  211.58   15.10
  -1  12   0  191.28   16.00
  -1  12   0  198.38   16.40
  -1  12   0  198.48   17.80
  -1  12   0  175.58   17.00
  -1  12   0  214.28   16.50
  -1  12   0  240.28   19.10
   0 -12   0  107.49   11.90
   0 -12   0  134.59   15.50
   0  12   0  120.49   15.30
   0  12   0  143.59   17.20
   0  12   0  124.49   17.00
   0  12   0  143.09   16.40
   0  12   0  113.59   12.70
   0  12   0   99.09   17.00
  -1 -12   0  194.88   15.40
  -1 -12   0  182.78   13.40
   1  12   0  189.98   19.20
   1  12   0  210.58   18.40
   1  12   0  214.98   16.30
   1  12   0  161.58   18.60
   1  12   0  198.28   17.90
   1  12   0  180.88   14.40
  -2 -12   0   21.20    6.90
  -2 -12   0   27.50    8.30
   2  12   0   29.80    8.00
   2  12   0   39.60   11.70
   2  12   0   39.20   13.10
   2  12   0   30.00    9.30
   2  12   0   45.00   12.50
   2  12   0   11.60    9.40
  -3 -12   0   10.50    6.50
  -3 -12   0    3.90    6.00
   3  12   0   13.40   10.20
   3  12   0    0.90    8.50
   3  12   0   10.30    8.10
   3  12   0    5.20    7.70
   3  12   0    9.20    9.90
   3  12   0    1.30    5.90
  -4 -12   0   10.20    6.50
  -4 -12   0   19.10    5.80
   4  12   0    9.30    6.60
   4  12   0    5.80    9.20
   4  12   0   19.30   11.90
   4  12   0    9.60    9.20
  -5 -12   0   18.20    6.20
  -5 -12   0   12.30    3.90
  -5 -12   0   23.00    7.10
   5  12   0   18.40    9.90
   5  12   0    7.70    9.60
   5  12   0    6.60    6.30
   5  12   0   13.10    9.60
   5  12   0   21.20   10.10
   6  12   0   22.20   10.70
   6  12   0   27.80   10.40
   6  12   0   24.10    9.80
   7  12   0   -5.40    5.60
   7  12   0    2.10    7.50
   7  12   0   21.90   10.00
   7  12   0    5.90    8.20
   8  12   0    3.40    7.90
   8  12   0   -4.40    5.50
   8  12   0   14.10    9.20
   9  12   0   47.40   11.00
   9  12   0   27.40    8.90
   9  12   0   39.60   11.40
   9  12   0   14.10    6.70
  10  12   0   25.40   11.40
  10  12   0   17.80    9.00
  10  12   0    0.00    5.70
  10  12   0   11.50    7.90
   9 -13   0   17.20    8.30
  -9  13   0   30.00   10.70
  -9  13   0   11.60    9.00
   8 -13   0   14.90    9.60
   8 -13   0    3.10    7.00
  -8  13   0   -1.50    8.00
  -8  13   0   23.80    9.10
   7 -13   0   13.80    8.20
   7 -13   0   -2.60    7.50
  -7  13   0   35.00   10.10
  -7  13   0   29.60   11.40
  -7  13   0   13.90    8.00
   6 -13   0   17.00    8.30
   6 -13   0   32.40   10.10
  -6  13   0   13.00   10.60
  -6  13   0   27.80   11.30
  -6  13   0    4.40   13.40
  -6  13   0   12.00    9.10
   5 -13   0   -2.70    7.10
   5 -13   0   -3.50    7.20
  -5  13   0    1.40    8.50
  -5  13   0   -8.10    7.30
  -5  13   0    4.80    8.30
   4 -13   0   50.89   10.90
   4 -13   0   56.19   11.00
  -4  13   0   57.49   12.10
  -4  13   0   52.59   12.90
  -4  13   0   86.19   15.20
  -4  13   0   63.09   13.00
  -4  13   0   96.19   14.30
  -4  13   0   86.59   17.20
   3 -13   0    3.40    8.30
  -3  13   0   -2.30    9.50
  -3  13   0   -3.90    9.00
  -3  13   0   -5.60    7.90
  -3  13   0   16.60    9.00
  -3  13   0    5.00    7.80
   2 -13   0  165.48   14.40
  -2  13   0  149.88   15.70
  -2  13   0  161.98   19.40
  -2  13   0  156.58   17.20
  -2  13   0  139.19   14.60
  -2  13   0  187.88   19.10
  -2  13   0  183.18   19.10
   1 -13   0   17.60    9.90
   1 -13   0   -5.90    6.40
  -1  13   0   -1.60    8.10
  -1  13   0   -0.90    9.80
  -1  13   0   -1.10    9.50
  -1  13   0   -5.80    9.10
  -1  13   0   10.90    7.60
  -1  13   0    8.20    7.80
   0 -13   0    3.10    9.70
   0 -13   0   -2.10    6.20
   0  13   0    2.70    6.80
   0  13   0    0.00    7.00
   0  13   0   -5.00    8.80
   0  13   0   -3.60    7.50
   0  13   0    4.90    8.60
  -1 -13   0    6.80    8.70
  -1 -13   0    2.90    6.50
   1  13   0   -0.30    7.50
   1  13   0   -4.80    7.40
   1  13   0   -6.10   10.00
   1  13   0  -11.60    8.60
   1  13   0   -1.60    6.90
  -2 -13   0  152.58   13.50
  -2 -13   0  162.88   14.50
   2  13   0  157.38   16.00
   2  13   0  186.18   20.00
   2  13   0  160.58   17.90
   2  13   0  187.68   16.90
   2  13   0  160.48   17.50
   2  13   0  171.78   16.20
  -3 -13   0   -8.60    5.70
   3  13   0   -3.90    8.30
   3  13   0   -3.20   11.60
   3  13   0    9.40    7.10
   3  13   0   18.50   12.00
   3  13   0   -5.50    7.90
  -4 -13   0   63.09    9.40
  -4 -13   0   66.29    9.10
   4  13   0   77.99   16.00
   4  13   0   75.69   13.80
   4  13   0   76.99   14.70
   4  13   0   55.79   10.60
  -5 -13   0    7.70    5.20
  -5 -13   0    1.40    6.10
  -5 -13   0   -6.30    3.40
   5  13   0   -6.30    5.80
   5  13   0    6.80    9.60
   5  13   0   -1.90    8.70
   5  13   0    0.50   10.00
   6  13   0   19.20    9.90
   6  13   0   22.60   11.10
   6  13   0   15.50   10.60
   6  13   0   15.50    7.40
   7  13   0   16.60    7.20
   7  13   0    0.40    8.10
   7  13   0   29.00   10.20
   7  13   0   25.60   10.40
   8  13   0   -1.70    6.10
   8  13   0   15.00    8.70
   8  13   0   29.70   10.30
   8  13   0    7.70    7.70
   9  13   0   -4.40    7.40
   9  13   0   -6.00    6.00
   9  13   0   16.60    9.10
   9  13   0   14.30    8.50
   8 -14   0    3.90    7.90
   8 -14   0   -2.60    7.20
  -8  14   0  -17.70   10.20
  -8  14   0   -3.40   10.20
   7 -14   0   -7.70    7.30
  -7  14   0   19.70   11.10
  -7  14   0   16.50    9.90
   6 -14   0   18.40    9.30
   6 -14   0   13.20    8.20
  -6  14   0   31.10   11.90
  -6  14   0   41.70   12.50
   5 -14   0    9.30    8.50
   5 -14   0   26.80    9.60
  -5  14   0   15.10   10.80
  -5  14   0   36.80   11.50
   4 -14   0   11.70    8.40
   4 -14   0   23.90    8.90
  -4  14   0   24.90   11.00
  -4  14   0   33.00   12.20
   3 -14   0   17.50    8.50
  -3  14   0   10.80    9.70
  -3  14   0   21.10   11.90
  -3  14   0   -6.70   10.20
   2 -14   0   32.00   12.40
   2 -14   0   -0.20    7.10
  -2  14   0   11.30   10.20
  -2  14   0    4.40    8.40
  -2  14   0   13.40   13.90
  -2  14   0   -8.90   10.40
   1 -14   0   33.00   11.90
  -1  14   0    2.00    9.70
  -1  14   0   22.20    8.90
  -1  14   0   15.90   12.30
  -1  14   0   14.10    9.00
   0 -14   0   -3.70    6.30
   0 -14   0    1.90    8.00
   0  14   0    3.80   11.20
   0  14   0   -9.20    6.50
   0  14   0   -4.30   10.40
   0  14   0    4.90    9.10
  -1 -14   0    9.10    6.90
  -1 -14   0   24.10   10.10
   1  14   0    4.30   10.20
   1  14   0   36.40   11.80
   1  14   0   19.30   10.10
  -2 -14   0   13.60    7.60
  -2 -14   0    1.80    8.00
   2  14   0    2.60   10.40
   2  14   0   10.40    9.50
   2  14   0   -4.80    6.40
   2  14   0  -10.50    9.70
  -3 -14   0    1.90    6.70
  -3 -14   0    6.60    8.10
   3  14   0    6.00    9.80
   3  14   0   -4.80    6.50
   3  14   0   12.70    9.80
   3  14   0   13.10    7.70
  -4 -14   0   23.00    7.90
  -4 -14   0   29.90    7.70
   4  14   0   25.80   11.00
   4  14   0   22.50    9.10
   4  14   0   30.90   11.00
   4  14   0    7.40   11.30
  -5 -14   0   50.29    8.50
  -5 -14   0   37.00    8.60
   5  14   0   22.80    8.50
   5  14   0   18.60   10.00
   5  14   0   52.59   13.00
   5  14   0   41.10   12.30
   6  14   0   40.10   12.40
   6  14   0   22.70   10.10
   6  14   0   26.80   11.30
   6  14   0   13.00    9.80
   7  14   0    6.50    9.00
   7  14   0   -9.30    6.90
   7  14   0   26.90   10.70
   7  14   0    6.70    8.40
   8  14   0   -5.20    9.30
   8  14   0   11.50    9.10
   8  14   0    1.10    8.30
   6 -15   0    7.20    8.20
   6 -15   0   10.50    8.10
  -6  15   0   10.40    9.30
  -6  15   0   19.60   10.90
   5 -15   0  -10.70    5.80
   5 -15   0   -4.40    7.60
  -5  15   0    9.10   10.10
  -5  15   0    4.40    9.40
   4 -15   0    2.10    8.40
  -4  15   0   17.40   11.00
  -4  15   0   47.50   13.60
   3 -15   0    6.40    7.20
  -3  15   0   15.40   12.10
  -3  15   0   15.00   10.90
   2 -15   0   39.60   13.60
   2 -15   0   29.00    9.40
  -2  15   0   56.39   15.80
  -2  15   0   38.20   11.70
  -2  15   0   53.49   13.00
   1 -15   0   17.30   11.30
  -1  15   0    9.10   11.00
  -1  15   0   -9.00   11.10
  -1  15   0   20.20   11.90
   0 -15   0   -3.00    6.70
   0 -15   0   19.70   11.10
   0  15   0   -2.00    8.90
   0  15   0    9.70   11.40
   0  15   0    1.90    7.90
   0  15   0   22.90   12.60
  -1 -15   0   -0.30    9.60
  -1 -15   0    2.00    6.70
   1  15   0    8.80   12.20
   1  15   0    9.60    9.80
   1  15   0   -0.40    7.50
   1  15   0   -0.30   10.70
  -2 -15   0   34.80   11.70
   2  15   0   33.50   14.10
   2  15   0   70.89   15.30
   2  15   0   36.50   12.60
   2  15   0   21.70    9.10
  -3 -15   0    2.50    7.40
  -3 -15   0   -5.20    6.30
   3  15   0   -0.20    9.70
   3  15   0   15.60   11.20
   3  15   0    7.90    8.90
   3  15   0   26.20   11.70
  -4 -15   0   26.60    8.00
  -4 -15   0   28.90    8.40
   4  15   0   14.40   10.50
   4  15   0   25.00   11.10
   4  15   0   37.10   12.20
  -5 -15   0   -1.30    6.90
  -5 -15   0   -6.70    4.00
   5  15   0    3.30    9.20
   5  15   0    0.10    9.10
   5  15   0   -8.50    6.90
   5  15   0   12.40    9.50
   6  15   0   14.20   10.00
   6  15   0   -0.20    9.20
   6  15   0    0.20    8.30
   6  15   0   12.30    9.60
  -4  16   0   36.90   12.60
  -4  16   0   42.00   13.90
   3 -16   0   -1.80    7.70
  -3  16   0    3.10    9.40
  -3  16   0   32.80   13.50
  -2  16   0   37.30   12.20
   1 -16   0   39.40   14.50
   1 -16   0   17.80    8.00
  -1  16   0   40.20   12.60
  -1  16   0   22.70   13.50
  -1  16   0   45.60   12.90
   0 -16   0   31.80    9.70
   0 -16   0   26.10   14.10
   0  16   0   30.60   11.70
   0  16   0   42.10   15.90
   0  16   0   24.80   13.80
  -1 -16   0   21.30    8.40
  -1 -16   0   30.10   13.40
   1  16   0   47.10   13.70
   1  16   0   22.70   11.50
   1  16   0   20.90   10.50
  -2 -16   0   -6.10   10.20
  -2 -16   0   -5.50    6.50
   2  16   0   13.00   11.90
   2  16   0    4.00   10.70
   2  16   0    5.80   10.30
  -3 -16   0   -6.30    7.00
  -3 -16   0   -3.20    8.30
   3  16   0    1.10   10.50
   3  16   0  -19.50    7.80
   3  16   0   21.80   10.60
  -4 -16   0    3.10    8.20
  -4 -16   0    5.20    7.00
   4  16   0   11.60   11.00
   4  16   0    7.30    8.80
   4  16   0   11.10   12.40
   4  16   0    6.80   10.40
   5  16  -1   34.80   12.10
   5  16  -1   -0.70    9.20
  -5 -16   1    3.00    5.50
  -5 -16   1    1.20    6.80
   4  16  -1   11.90   10.20
   4  16  -1   39.80   13.90
   4  16  -1    3.20    8.90
   4  16  -1   15.10   11.60
  -4 -16   1   11.40    7.50
  -4 -16   1   -2.80    7.70
   3  16  -1    0.00    7.40
   3  16  -1    9.70    9.00
   3  16  -1   -9.90   10.80
   3  16  -1   -3.40    9.90
  -3 -16   1   -5.20    9.20
  -3 -16   1   -9.10    6.30
   2  16  -1   14.10   13.20
   2  16  -1   -3.10   10.40
   2  16  -1   -3.10    8.90
  -2 -16   1  -12.00    6.60
  -2 -16   1   -8.70   11.00
   1  16  -1   29.00   14.80
   1  16  -1   18.30   10.50
   1  16  -1    2.20   10.10
  -1 -16   1    5.60    7.50
  -1 -16   1   14.30   12.60
   0  16  -1   -9.10    7.90
   0  16  -1   12.40   10.20
   0  16  -1   24.30   13.40
   0 -16   1   12.80   12.90
   0 -16   1    0.70    7.50
  -1  16  -1   41.80   13.70
  -1  16  -1   40.80   14.80
  -1  16  -1   70.29   15.30
   1 -16   1   24.30    8.80
  -2  16  -1   14.60   10.30
   2 -16   1   -1.50    7.50
  -3  16  -1    9.60   11.40
  -3  16  -1   14.80   11.20
   3 -16   1    9.80    8.20
  -4  16  -1   28.20   12.30
  -4  16  -1   17.30    9.90
   4 -16   1    6.90    8.00
   7  15  -1    6.60    8.00
   7  15  -1   20.20    9.80
   6  15  -1   -3.40    7.60
   6  15  -1   39.40   12.30
   6  15  -1   20.00   10.10
   6  15  -1    3.10   10.50
   5  15  -1    1.20   10.60
   5  15  -1   -8.80    8.90
   5  15  -1   -0.10    6.50
   5  15  -1    8.40    8.70
  -5 -15   1   -5.50    4.30
  -5 -15   1    3.40    7.10
   4  15  -1   15.50    9.80
   4  15  -1    5.90   10.30
   4  15  -1  -11.10    6.60
   4  15  -1   29.70   10.80
  -4 -15   1  -10.50    5.90
   3  15  -1   38.70   13.70
   3  15  -1   16.00    9.00
   3  15  -1   12.40   10.50
   3  15  -1   38.80   12.00
  -3 -15   1   21.90    9.60
  -3 -15   1   12.20    7.10
   2  15  -1   22.20   11.70
   2  15  -1   33.40   11.10
   2  15  -1   16.60   10.30
   2  15  -1   21.40    9.10
  -2 -15   1    6.20    7.40
  -2 -15   1   11.00   11.60
   1  15  -1  -13.80    6.30
   1  15  -1   15.70   12.00
   1  15  -1   12.00   11.70
   1  15  -1   12.30   10.20
  -1 -15   1   -3.20    9.40
  -1 -15   1   -0.90    7.10
   0  15  -1   -2.80   11.40
   0  15  -1    7.80   12.00
   0  15  -1   -0.50    8.40
   0  15  -1   -9.00    7.40
   0 -15   1   -7.00   10.20
   0 -15   1    4.00    7.10
  -1  15  -1  -19.60    9.50
  -1  15  -1   -5.80    9.30
  -1  15  -1   15.60   10.30
   1 -15   1   -2.00    6.50
   1 -15   1    9.20   11.10
  -2  15  -1   21.70   10.10
  -2  15  -1   13.90   11.80
  -2  15  -1   17.00   12.30
   2 -15   1   26.00   12.30
   2 -15   1   -1.40    7.40
  -3  15  -1   29.20   11.10
  -3  15  -1    6.20    8.90
   3 -15   1   13.30    8.30
  -4  15  -1   40.00   14.00
  -4  15  -1    0.60    9.10
   4 -15   1   16.60    8.00
  -5  15  -1   15.60    9.80
  -5  15  -1   -3.10    9.80
   5 -15   1    1.00    7.30
   5 -15   1   -2.60    6.90
  -6  15  -1   20.40   11.60
  -6  15  -1    6.80   10.80
   6 -15   1   12.20    8.80
   6 -15   1    3.50    8.30
   8  14  -1    4.00    8.40
   8  14  -1   21.30   12.70
   8  14  -1   16.80    7.50
   7  14  -1   24.80   10.10
   7  14  -1   14.50    9.70
   7  14  -1    5.90    7.20
   7  14  -1   12.50    9.90
   6  14  -1    4.40    7.80
   6  14  -1   17.10    9.30
   6  14  -1   15.30    9.70
   6  14  -1   25.40   10.90
   5  14  -1   76.39   14.30
   5  14  -1   63.59   15.00
   5  14  -1   56.99   11.10
  -5 -14   1   66.89   10.00
  -5 -14   1   56.69    6.90
   4  14  -1   17.50    9.80
   4  14  -1   28.50   11.50
   4  14  -1    9.20    7.70
   4  14  -1   29.50   13.10
  -4 -14   1   -1.30    6.30
  -4 -14   1   12.30    7.40
   3  14  -1  -11.50    8.40
   3  14  -1   12.10   11.30
   3  14  -1   -0.80    8.20
   3  14  -1   -6.20    6.20
  -3 -14   1   -8.30    6.90
  -3 -14   1    6.30    6.80
   2  14  -1  -10.00    9.20
   2  14  -1    3.20    6.50
   2  14  -1    9.20    9.50
   2  14  -1    1.50    9.80
  -2 -14   1   -4.40    6.10
  -2 -14   1   -3.00    7.00
   1  14  -1   -3.30    9.20
   1  14  -1    7.00    8.50
   1  14  -1   10.90   11.40
   1  14  -1   24.20    9.90
  -1 -14   1   -2.10    6.40
  -1 -14   1   12.10    9.20
   0  14  -1    9.50    8.00
   0  14  -1   16.70    9.70
   0  14  -1   10.10   11.40
   0  14  -1   10.90    8.90
   0 -14   1   27.70   10.40
   0 -14   1    1.60    6.70
  -1  14  -1   67.39   13.00
  -1  14  -1   75.39   14.80
  -1  14  -1   64.09   15.50
  -1  14  -1   79.69   17.00
   1 -14   1   74.99   16.90
   1 -14   1  109.59   17.10
  -2  14  -1   29.60   12.20
  -2  14  -1   45.70   11.30
  -2  14  -1   35.30   11.60
  -2  14  -1   42.00   15.20
   2 -14   1   53.99   13.30
   2 -14   1   30.80    9.00
  -3  14  -1   22.60   11.70
  -3  14  -1    9.50   10.00
  -3  14  -1   -3.40    9.60
   3 -14   1    8.40    8.20
   3 -14   1   12.00    9.80
  -4  14  -1    6.40   11.40
  -4  14  -1   10.30    9.60
   4 -14   1    5.30    7.70
   4 -14   1    9.50    7.50
  -5  14  -1   21.60   11.20
  -5  14  -1   36.20   11.50
   5 -14   1    2.50    7.70
   5 -14   1   16.30    8.90
  -6  14  -1   57.09   14.60
  -6  14  -1   43.90   12.90
  -7  14  -1    3.00    9.10
  -7  14  -1    4.30    9.10
   7 -14   1   -2.70    7.30
   7 -14   1    6.20    7.40
  -8  14  -1  -13.60   10.40
  -8  14  -1    0.60    8.40
   8 -14   1   13.20    9.70
   8 -14   1   -2.40    7.20
   9  13  -1   -3.90    6.20
   9  13  -1   -6.90    5.50
   9  13  -1  -15.20    7.50
   9  13  -1    9.40    8.30
   8  13  -1   -3.20    6.00
   8  13  -1    8.20    8.50
   8  13  -1   24.20   11.10
   8  13  -1   20.50    9.10
   7  13  -1   74.79   15.50
   7  13  -1   73.99   13.30
   7  13  -1   77.79   11.60
   7  13  -1   95.49   16.40
   6  13  -1    6.80    8.00
   6  13  -1   12.10   10.10
   6  13  -1   10.40    9.70
   6  13  -1    7.40    6.60
   5  13  -1   18.20   10.50
   5  13  -1    9.80    9.00
   5  13  -1   15.60    7.50
   5  13  -1   23.60   11.90
  -5 -13   1   17.40    6.90
  -5 -13   1   21.80    6.40
  -5 -13   1   13.40    4.50
   4  13  -1   38.10   11.20
   4  13  -1   53.99   13.90
   4  13  -1   11.80    7.10
   4  13  -1    9.30   10.00
  -4 -13   1   27.90    7.20
  -4 -13   1   23.60    7.30
   3  13  -1   -5.00    5.60
   3  13  -1  -10.40    9.30
   3  13  -1    2.90    8.30
   3  13  -1    5.90    7.10
   3  13  -1    4.30   13.00
  -3 -13   1    2.80    7.60
  -3 -13   1    7.70    6.70
   2  13  -1    6.10    7.20
   2  13  -1   10.20   10.20
   2  13  -1   14.20   10.40
   2  13  -1   14.50    9.30
   2  13  -1   25.00   12.00
   2  13  -1   17.90    9.80
  -2 -13   1   11.60    7.30
  -2 -13   1   14.00    9.00
   1  13  -1   26.90   12.70
   1  13  -1   24.10   11.80
   1  13  -1   19.80    8.70
   1  13  -1   21.30   11.10
   1  13  -1   23.80    9.00
  -1 -13   1   29.40    8.00
  -1 -13   1   28.70    9.40
   0  13  -1  -10.70    7.80
   0  13  -1    2.90    7.10
   0  13  -1   -2.50   11.10
   0  13  -1    1.00    9.50
   0  13  -1    3.70    7.50
   0 -13   1   20.60   10.50
   0 -13   1    6.80    6.70
  -1  13  -1    1.70    8.30
  -1  13  -1    3.10    7.40
  -1  13  -1    5.70    7.50
  -1  13  -1   13.60   11.40
  -1  13  -1   -6.70    8.90
  -1  13  -1    6.70    7.80
   1 -13   1   11.20   10.00
   1 -13   1    0.10    6.80
  -2  13  -1   38.90   10.90
  -2  13  -1   78.09   14.60
  -2  13  -1   54.89   13.50
  -2  13  -1   93.19   14.00
  -2  13  -1   68.99   12.60
   2 -13   1   49.70    9.50
  -3  13  -1   79.79   14.00
  -3  13  -1   72.29   15.40
  -3  13  -1   65.39   13.80
  -3  13  -1   66.29   12.50
  -3  13  -1   81.39   13.40
   3 -13   1   62.49   12.00
  -4  13  -1   15.50   11.50
  -4  13  -1    7.90    9.50
  -4  13  -1   -0.50    6.60
  -4  13  -1    7.10    6.90
  -4  13  -1   18.40   10.20
  -4  13  -1   24.00   10.10
   4 -13   1   -1.80    7.40
   4 -13   1   10.60    8.20
  -5  13  -1   -0.40    9.20
  -5  13  -1   -5.20   10.30
  -5  13  -1  -16.00    8.70
   5 -13   1    4.70    7.10
   5 -13   1   -0.70    7.80
  -6  13  -1   24.10   11.20
  -6  13  -1    2.40    8.70
  -6  13  -1   -1.00    8.30
   6 -13   1    8.00    8.00
   6 -13   1    0.90    7.70
  -7  13  -1   19.20    9.70
  -7  13  -1    9.70    8.90
  -7  13  -1   27.40   11.30
   7 -13   1    6.10    8.00
   7 -13   1   18.10    8.20
  -8  13  -1   18.40   11.00
  -8  13  -1   10.10   11.00
   8 -13   1   13.00    9.90
  -9  13  -1   43.40   14.00
  -9  13  -1   21.90   10.90
  -9  13  -1   53.79   13.00
   9 -13   1   28.60   10.20
   9 -13   1   38.90   12.10
  10  12  -1   -7.10    5.70
  10  12  -1   17.00    8.80
  10  12  -1    5.50    8.40
  10  12  -1    1.70    7.70
   9  12  -1   34.70   11.10
   9  12  -1   31.00   10.30
   8  12  -1   35.80   10.10
   8  12  -1   26.00    7.20
   8  12  -1   46.80   10.90
   8  12  -1   53.69   11.80
   7  12  -1   14.70    8.40
   7  12  -1   13.70   10.60
   7  12  -1    4.00    8.50
   7  12  -1    5.50    5.80
   6  12  -1   -7.30    8.20
   6  12  -1   12.40    9.80
   6  12  -1   -3.90    7.40
   6  12  -1   10.30   11.10
   6  12  -1    0.60    5.30
   5  12  -1   61.19   13.60
   5  12  -1   49.70   12.50
   5  12  -1   44.70    8.50
   5  12  -1   74.49   13.30
  -5 -12   1   38.70    7.60
  -5 -12   1   50.19    5.30
   4  12  -1   31.00   12.60
   4  12  -1   55.09   12.20
   4  12  -1   62.29   11.60
  -4 -12   1   67.09    8.30
  -4 -12   1   47.60    8.10
   3  12  -1   42.10   11.80
   3  12  -1   53.09    8.80
   3  12  -1   25.40   10.90
   3  12  -1   68.29   12.20
   3  12  -1   48.80   10.70
   3  12  -1   54.59   14.40
  -3 -12   1   46.30    7.90
  -3 -12   1   42.20    8.90
   2  12  -1   26.70    9.20
   2  12  -1   16.50    8.80
   2  12  -1   33.40   11.30
   2  12  -1   16.60    8.80
   2  12  -1   36.10   12.70
   2  12  -1   18.30    7.40
  -2 -12   1   15.70    6.70
  -2 -12   1   14.20    7.30
   1  12  -1   24.30    9.00
   1  12  -1    5.40    9.80
   1  12  -1   18.60    7.20
   1  12  -1   10.00   10.50
   1  12  -1   12.10    9.00
   1  12  -1   36.40    9.70
  -1 -12   1   31.00    9.30
  -1 -12   1   19.20    7.00
   0  12  -1   14.90   12.90
   0  12  -1    7.20    7.00
   0  12  -1    8.40   10.60
   0  12  -1   25.40   10.70
   0  12  -1    4.60    9.30
   0  12  -1   10.00    7.90
   0 -12   1    3.30    5.90
   0 -12   1    4.10    8.00
  -1  12  -1  130.89   15.90
  -1  12  -1   60.79   13.10
  -1  12  -1   97.39   13.10
  -1  12  -1   94.09   13.70
  -1  12  -1  106.69   13.10
  -1  12  -1   70.59   15.30
   1 -12   1  122.59   14.60
   1 -12   1   78.59   10.60
  -2  12  -1    7.30    7.50
  -2  12  -1    6.00   10.00
  -2  12  -1   -5.80   10.50
  -2  12  -1    2.00    8.10
  -2  12  -1    4.30    8.20
  -2  12  -1    5.10    8.60
   2 -12   1   -0.80    6.40
  -3  12  -1    8.60   10.10
  -3  12  -1    3.50   11.80
  -3  12  -1   14.50   10.30
  -3  12  -1    7.30    7.50
  -3  12  -1   15.80    8.60
  -3  12  -1    4.60   11.00
   3 -12   1   -1.00    6.50
   3 -12   1    5.40    7.10
  -4  12  -1   24.50   10.90
  -4  12  -1   17.60   10.20
  -4  12  -1   19.50   10.00
  -4  12  -1   39.60   11.40
  -4  12  -1   23.60    9.60
   4 -12   1   29.20    9.20
   4 -12   1   15.50    8.00
  -5  12  -1   65.29   13.10
  -5  12  -1   69.79   12.80
  -5  12  -1   45.10   10.40
  -5  12  -1   55.59   12.00
  -5  12  -1   63.49   14.40
   5 -12   1   56.09   11.20
   5 -12   1   70.99   12.80
  -6  12  -1   60.79   12.40
  -6  12  -1   36.70   13.80
  -6  12  -1   73.89   14.80
  -6  12  -1   56.99   11.50
   6 -12   1   61.89   14.40
   6 -12   1   52.59   10.70
  -7  12  -1    6.50    8.20
  -7  12  -1   17.50   10.10
  -7  12  -1   11.50   10.60
  -7  12  -1    6.10   10.40
   7 -12   1   15.40    9.40
   7 -12   1   15.60    8.40
  -8  12  -1    7.30    8.40
  -8  12  -1   12.10    7.80
  -8  12  -1   31.00   10.90
   8 -12   1   11.50    8.90
   8 -12   1   -6.70    6.40
  -9  12  -1   33.60    9.90
  -9  12  -1    4.60    8.70
   9 -12   1   -6.70    7.50
   9 -12   1   12.90    8.50
   9 -12   1    5.60   10.00
 -10  12  -1   -8.70    7.10
 -10  12  -1    0.60    8.30
 -10  12  -1   19.50    6.60
  10 -12   1   -1.10    6.70
  10 -12   1    0.50    7.70
  10 -12   1   -3.90    6.80
  11  11  -1    0.10    6.10
  11  11  -1  -11.50    5.10
  11  11  -1   20.40    8.30
  11  11  -1   14.60    8.70
  10  11  -1   13.90    6.20
  10  11  -1   26.00    9.20
  10  11  -1   22.50    9.20
  10  11  -1   50.39   11.70
   9  11  -1   26.20    9.00
   9  11  -1   28.40   10.80
   9  11  -1   30.90   13.70
   9  11  -1   19.40    7.00
   8  11  -1    4.20    5.30
   8  11  -1  -11.00    7.90
   8  11  -1   -6.20    5.60
   8  11  -1    7.20    7.80
   7  11  -1   49.99   11.80
   7  11  -1   34.10    7.20
   7  11  -1   34.10    9.20
   7  11  -1   52.59   12.40
   6  11  -1   17.10    9.90
   6  11  -1   16.40    9.30
   6  11  -1   37.20   11.20
   6  11  -1   25.70    6.90
   6  11  -1   29.10    9.40
   5  11  -1   -9.20    8.10
   5  11  -1   -2.90    6.80
   5  11  -1   13.00    8.40
   5  11  -1    9.40    5.70
   5  11  -1   -1.90    7.40
   5  11  -1    5.30    7.00
  -5 -11   1    3.80    5.40
  -5 -11   1    3.10    3.20
   4  11  -1  176.08   12.90
   4  11  -1  127.59   13.60
   4  11  -1  150.28   14.20
   4  11  -1  128.49   15.50
   4  11  -1  184.48   16.10
   4  11  -1  165.98   15.50
  -4 -11   1  143.59    9.00
  -4 -11   1  157.58   11.70
   3  11  -1   -1.00    6.20
   3  11  -1   -7.30    8.10
   3  11  -1   11.40    8.80
   3  11  -1   -0.10    7.20
   3  11  -1    1.40    8.50
   3  11  -1    9.30    5.80
  -3 -11   1   -0.50    5.30
  -3 -11   1   -3.80    5.10
   2  11  -1  160.18   13.40
   2  11  -1  138.39   14.90
   2  11  -1  160.28   15.60
   2  11  -1  161.38   16.90
   2  11  -1  144.89   12.10
   2  11  -1  142.99   13.50
  -2 -11   1  148.39   12.40
  -2 -11   1  136.89   11.00
   1  11  -1   66.89   12.70
   1  11  -1   61.99    9.10
   1  11  -1   60.39   10.90
   1  11  -1   43.60    9.10
   1  11  -1   68.19   14.00
   1  11  -1   58.69   12.00
  -1 -11   1   55.49    9.70
  -1 -11   1   49.10    7.70
   0  11  -1   30.80   10.10
   0  11  -1   26.40   11.10
   0  11  -1   14.00    7.30
   0  11  -1    8.70    7.60
   0  11  -1   10.10    6.70
   0  11  -1   19.50    6.90
   0 -11   1   13.80    5.90
   0 -11   1   10.00    7.70
  -1  11  -1   61.29   10.60
  -1  11  -1   99.39   12.90
  -1  11  -1   79.39   13.40
  -1  11  -1   79.29   13.50
  -1  11  -1   68.19   14.00
  -1  11  -1  102.79   12.10
   1 -11   1   57.99    8.80
  -2  11  -1   32.10   10.80
  -2  11  -1   22.80   11.60
  -2  11  -1   22.10    7.40
  -2  11  -1   42.00    9.40
  -2  11  -1   50.89   10.50
  -2  11  -1   27.20   11.00
   2 -11   1   28.60    7.70
   2 -11   1   49.99   10.00
  -3  11  -1  133.49   13.60
  -3  11  -1  108.99   13.20
  -3  11  -1  103.49   12.60
  -3  11  -1  131.59   14.30
  -3  11  -1  129.79   17.60
  -3  11  -1  134.29   14.30
   3 -11   1   99.69   11.80
   3 -11   1  103.79   12.50
  -4  11  -1    8.30    7.60
  -4  11  -1    4.50    8.50
  -4  11  -1    7.40    8.50
  -4  11  -1    1.10    8.80
  -4  11  -1   11.10    8.20
   4 -11   1   10.80    7.80
   4 -11   1    0.90    6.40
  -5  11  -1   -0.50    8.40
  -5  11  -1  -12.80    5.00
  -5  11  -1   -5.30    7.00
  -5  11  -1   27.30   11.00
  -5  11  -1   -3.90    7.50
   5 -11   1   10.20    8.00
   5 -11   1    2.40    7.30
  -6  11  -1   17.90    9.10
  -6  11  -1   23.30    9.80
  -6  11  -1    9.70    8.80
  -6  11  -1   14.10   10.10
  -6  11  -1    0.60    9.50
  -6  11  -1   -1.30    7.90
   6 -11   1   10.90    8.20
   6 -11   1    4.20    6.80
  -7  11  -1   13.60   11.50
  -7  11  -1   33.00   10.70
  -7  11  -1   17.30    8.60
  -7  11  -1   12.60    9.00
   7 -11   1   27.60    9.50
   7 -11   1   18.20    8.40
   7 -11   1   19.90   10.00
  -8  11  -1   38.40    9.60
  -8  11  -1   32.60   11.10
  -8  11  -1   34.90   13.60
  -8  11  -1   49.60   10.30
   8 -11   1   36.10   10.90
   8 -11   1   25.70    9.50
   8 -11   1   44.30   10.40
  -9  11  -1    6.70    7.40
  -9  11  -1   10.10    6.80
  -9  11  -1   -3.40    7.20
  -9  11  -1  -12.40   10.80
   9 -11   1   -4.80    7.50
   9 -11   1    2.70    7.60
   9 -11   1    2.00    8.40
 -10  11  -1   11.70    7.20
 -10  11  -1   31.80    9.60
 -10  11  -1   -3.40    6.10
  10 -11   1    7.50    7.70
  10 -11   1   -2.20    7.00
  10 -11   1   -5.90    5.60
 -11  11  -1   11.00   10.20
  11 -11   1    4.90    7.40
  11 -11   1   12.40    8.90
  11 -11   1   10.70    8.80
  12  10  -1   -9.40    5.60
  12  10  -1    9.30    6.20
  12  10  -1   -1.50    7.00
  12  10  -1   17.60   12.30
  11  10  -1   31.10    8.80
  11  10  -1   17.20    9.20
  11  10  -1   17.80    6.70
  10  10  -1    4.10    6.60
  10  10  -1   12.10    7.90
  10  10  -1    3.30    8.30
   9  10  -1   17.10    6.10
   9  10  -1   18.00    9.50
   9  10  -1   24.30    8.70
   9  10  -1    9.50    7.50
   8  10  -1   17.00    7.80
   8  10  -1    5.10    5.00
   8  10  -1   15.20    9.20
   8  10  -1    2.30    7.10
   7  10  -1   14.80    7.90
   7  10  -1   11.60    5.70
   7  10  -1   12.00    8.50
   7  10  -1   25.50    9.10
   6  10  -1    7.90    5.10
   6  10  -1   -8.10    8.00
   6  10  -1    9.70    8.20
   6  10  -1   -1.20    7.30
   5  10  -1   50.89    7.30
   5  10  -1   42.90    9.40
   5  10  -1   40.30    9.90
   5  10  -1   73.29   11.90
   5  10  -1   52.69   11.20
  -5 -10   1   52.19    7.60
  -5 -10   1   40.50    4.10
   4  10  -1    8.80    8.90
   4  10  -1    3.80    4.80
   4  10  -1    7.40    6.20
   4  10  -1    9.30    7.80
   4  10  -1   11.50    8.00
  -4 -10   1    6.50    5.00
  -4 -10   1    4.00    3.60
   3  10  -1   68.09    8.30
   3  10  -1   67.99   10.60
   3  10  -1   75.69   12.90
   3  10  -1   81.29   11.40
   3  10  -1   55.19   11.60
   3  10  -1   74.29   10.90
  -3 -10   1   53.09    7.00
  -3 -10   1   54.99    7.00
   2  10  -1   63.49   10.50
   2  10  -1   66.19   11.60
   2  10  -1   51.29    7.90
   2  10  -1   55.89    9.10
   2  10  -1   48.20   11.60
   2  10  -1   67.69   11.30
  -2 -10   1   56.79    7.30
  -2 -10   1   50.29    8.40
   1  10  -1    3.60    7.60
   1  10  -1   -5.10    8.20
   1  10  -1    5.10    6.60
   1  10  -1   13.70    5.30
   1  10  -1   19.40    6.70
   1  10  -1    2.90    5.80
  -1 -10   1   14.50    5.40
  -1 -10   1   14.90    6.50
   0  10  -1   20.10    8.30
   0  10  -1   19.20    6.80
   0  10  -1   16.20    6.20
   0  10  -1    5.80    6.30
   0  10  -1    2.60    7.20
   0  10  -1   11.40    9.10
   0 -10   1   16.90    5.50
  -1  10  -1   50.59   12.10
  -1  10  -1   48.10    8.80
  -1  10  -1   63.89    9.60
  -1  10  -1   45.60   10.90
  -1  10  -1   62.09   11.40
  -1  10  -1   50.59    9.00
   1 -10   1   49.40    8.00
  -2  10  -1  113.89   13.10
  -2  10  -1  149.09   14.30
  -2  10  -1  104.19   11.30
  -2  10  -1  123.39   14.90
  -2  10  -1  117.89   11.60
  -2  10  -1  115.79   11.40
   2 -10   1  125.09   12.10
   2 -10   1  120.29   10.90
  -3  10  -1  205.28   14.50
  -3  10  -1  189.08   15.10
  -3  10  -1  217.58   14.20
  -3  10  -1  213.08   16.10
  -3  10  -1  208.78   17.80
  -3  10  -1  195.98   15.80
   3 -10   1  197.88   14.20
   3 -10   1  169.78   13.30
  -4  10  -1   -0.80    7.20
  -4  10  -1    6.70    7.60
  -4  10  -1    6.80    6.70
  -4  10  -1    8.10    7.70
  -4  10  -1   -0.80    5.40
  -4  10  -1    3.60    6.80
   4 -10   1   -0.40    6.00
   4 -10   1   10.80    7.20
  -5  10  -1  187.78   17.30
  -5  10  -1  183.98   17.00
  -5  10  -1  230.08   16.30
  -5  10  -1  192.78   15.40
  -5  10  -1  190.78   13.60
  -5  10  -1  178.68   15.30
   5 -10   1  200.58   15.50
   5 -10   1  181.08   15.70
   5 -10   1  224.28   15.60
  -6  10  -1    9.10    7.70
  -6  10  -1    5.10    8.10
  -6  10  -1   -2.10    8.70
  -6  10  -1    6.60    7.60
  -6  10  -1   -6.00    7.50
  -6  10  -1   16.90    9.30
   6 -10   1    4.10    7.50
   6 -10   1   12.10    7.40
  -7  10  -1   32.00   12.20
  -7  10  -1   51.49   10.60
  -7  10  -1   48.60   11.10
  -7  10  -1   79.49   12.90
  -7  10  -1   67.09   11.10
  -7  10  -1   64.09   11.10
   7 -10   1   30.40    9.40
   7 -10   1   65.09   10.90
   7 -10   1   49.50   10.10
  -8  10  -1   -1.90    6.30
  -8  10  -1   -1.40    7.50
  -8  10  -1   10.30    8.50
   8 -10   1    8.40    7.50
   8 -10   1   -7.00    7.10
   8 -10   1    5.50    7.10
  -9  10  -1   29.20    8.30
  -9  10  -1   12.80    8.70
  -9  10  -1   23.40   13.30
   9 -10   1   27.60   10.40
   9 -10   1   20.00    8.80
 -10  10  -1    3.00   10.40
 -10  10  -1   23.80    6.00
 -10  10  -1   23.90    5.20
  10 -10   1   31.10    9.00
  10 -10   1   32.90   10.30
  10 -10   1   32.00   10.70
 -11  10  -1    5.60    6.70
  11 -10   1   12.00    7.90
  11 -10   1    5.80    6.90
  11 -10   1   13.20    8.30
  12 -10   1   -1.20    7.40
  12 -10   1    2.20   10.00
  12   9  -1   36.10   13.90
  12   9  -1   32.70   12.10
  12   9  -1   24.00    6.90
  12   9  -1    8.60    6.20
  11   9  -1    6.40    8.50
  11   9  -1    2.80    6.00
  11   9  -1    3.80    6.20
  10   9  -1   -1.90    4.50
  10   9  -1    0.30    7.30
  10   9  -1   -1.80    5.70
  10   9  -1   -2.40    5.80
   9   9  -1   -1.00    6.70
   9   9  -1   12.80    5.40
   9   9  -1    9.10    8.10
   9   9  -1    9.50    6.70
   8   9  -1   63.99    8.00
   8   9  -1   74.19   11.00
   8   9  -1   78.89   12.00
   8   9  -1   70.79   12.20
   7   9  -1  144.49   13.20
   7   9  -1  124.29   10.00
   7   9  -1  141.29   14.30
   7   9  -1  144.39   14.30
   6   9  -1  687.43   28.80
   6   9  -1  695.03   23.30
   6   9  -1  684.03   27.60
   5   9  -1   75.29   11.20
   5   9  -1   91.69   13.10
   5   9  -1   64.39    8.20
   5   9  -1   81.89   11.50
  -5  -9   1   78.49    4.10
  -5  -9   1   90.09    8.70
   4   9  -1  106.09   11.50
   4   9  -1  116.49   12.80
   4   9  -1  107.19    8.90
   4   9  -1  129.39   11.50
   4   9  -1  116.39   11.90
  -4  -9   1  125.19    9.20
  -4  -9   1  117.89    6.60
   3   9  -1   24.00    8.00
   3   9  -1   15.10    8.00
   3   9  -1   37.20    8.10
   3   9  -1   27.30    7.20
   3   9  -1   26.80    8.30
   3   9  -1   29.20    5.90
  -3  -9   1   26.00    5.30
  -3  -9   1   33.60    5.70
   2   9  -1   71.69   11.10
   2   9  -1   85.29   10.80
   2   9  -1   84.49    9.90
   2   9  -1   73.59    8.20
   2   9  -1   79.89   12.10
   2   9  -1   94.39   11.40
  -2  -9   1   59.39    7.50
  -2  -9   1   78.99    7.70
   1   9  -1   43.10    8.30
   1   9  -1   26.90    8.30
   1   9  -1   31.30    9.80
   1   9  -1   33.30    8.80
   1   9  -1   22.80    6.60
  -1  -9   1   31.00    6.80
  -1  -9   1   35.00    6.00
   0   9  -1   42.50    7.20
   0   9  -1   41.10    9.30
   0   9  -1   49.30    8.20
   0   9  -1   31.40    8.00
   0   9  -1   41.90    9.60
   0   9  -1   50.69   10.30
   0  -9   1   32.50    6.10
  -1   9  -1  255.57   16.60
  -1   9  -1  241.98   14.40
  -1   9  -1  259.47   16.50
  -1   9  -1  236.78   15.80
  -1   9  -1  239.68   14.20
  -1   9  -1  272.57   14.60
   1  -9   1  261.87   14.70
   1  -9   1  271.57   13.60
  -2   9  -1  735.23   27.90
  -2   9  -1  765.62   30.70
  -2   9  -1  695.43   26.10
  -2   9  -1  681.13   27.40
  -2   9  -1  734.53   26.50
  -2   9  -1  745.83   26.20
   2  -9   1  701.63   25.20
   2  -9   1  729.23   25.90
  -3   9  -1  121.39   12.60
  -3   9  -1  135.89   12.70
  -3   9  -1  174.98   12.60
  -3   9  -1  132.29   12.10
  -3   9  -1  138.79   14.50
  -3   9  -1  146.09   12.30
   3  -9   1  134.29   11.40
   3  -9   1  132.49   11.70
  -4   9  -1  239.28   16.20
  -4   9  -1  232.28   17.10
  -4   9  -1  220.38   13.60
  -4   9  -1  235.48   15.50
  -4   9  -1  210.28   14.80
  -4   9  -1  229.98   15.60
   4  -9   1  226.28   14.80
   4  -9   1  235.18   15.00
   4  -9   1  231.08   14.60
  -5   9  -1  122.79   12.20
  -5   9  -1  120.49   15.50
  -5   9  -1  100.89   11.90
  -5   9  -1  120.19   13.10
  -5   9  -1  123.19   11.40
  -5   9  -1  119.79   13.80
   5  -9   1  130.49   13.10
   5  -9   1  110.69   12.20
   5  -9   1  126.39   12.30
  -6   9  -1   24.40    8.20
  -6   9  -1   21.60    6.50
  -6   9  -1   18.60    8.30
  -6   9  -1   29.20   10.10
  -6   9  -1   34.30   10.20
  -6   9  -1   22.70    8.20
   6  -9   1   33.80    8.30
   6  -9   1   14.80    7.50
   6  -9   1   18.50    8.30
  -7   9  -1   -4.50    6.80
  -7   9  -1   -0.10    7.50
  -7   9  -1   13.30    8.90
  -7   9  -1    9.60    9.50
  -7   9  -1   24.60    8.00
  -7   9  -1    6.50    7.80
   7  -9   1    0.60    6.50
   7  -9   1    1.50    6.70
   7  -9   1    3.40    7.80
  -8   9  -1   40.10   11.90
  -8   9  -1   66.39    9.80
  -8   9  -1   42.60   10.90
   8  -9   1   59.79   10.50
   8  -9   1   80.19   11.80
   8  -9   1   52.79   11.00
  -9   9  -1   25.80    7.30
  -9   9  -1   12.80   16.00
  -9   9  -1   -0.50    5.60
   9  -9   1   -0.60    7.40
   9  -9   1    8.80    8.00
   9  -9   1    4.80    7.60
 -10   9  -1   17.30   10.60
 -10   9  -1    0.90    8.50
  10  -9   1    4.20    8.80
  10  -9   1   -1.00    7.60
  10  -9   1    6.90    7.50
 -11   9  -1   20.20    8.10
 -11   9  -1   17.90   13.80
  11  -9   1    0.90    8.40
  11  -9   1   -1.60    5.90
  11  -9   1    1.60    6.80
 -12   9  -1   15.50    7.30
  12  -9   1    5.20    7.30
  12  -9   1    8.50    7.70
  12  -9   1   15.00    8.90
  13   8  -1   11.20    8.70
  13   8  -1   19.40    8.90
  13   8  -1   -0.30    6.00
  13   8  -1    8.30    5.00
  12   8  -1   30.10    8.40
  12   8  -1   31.00   11.50
  12   8  -1   14.30    6.50
  12   8  -1   -2.50    5.00
  12   8  -1   10.50    6.00
  11   8  -1   -5.60    4.60
  11   8  -1   -1.20    5.20
  11   8  -1   -5.40    5.80
  10   8  -1   35.70   10.20
  10   8  -1   26.30    7.50
  10   8  -1   29.70    8.40
  10   8  -1   24.00    6.10
   9   8  -1   58.59    7.90
   9   8  -1   54.39    9.80
   9   8  -1   38.10    8.80
   9   8  -1   58.79    9.00
   8   8  -1    2.50    5.60
   8   8  -1   -1.20    6.50
   8   8  -1    5.70    7.40
   8   8  -1   -3.10    4.20
   7   8  -1   82.19   11.40
   7   8  -1   71.69   10.70
   7   8  -1   89.19   11.20
   7   8  -1   75.99    8.20
   6   8  -1   15.40    4.60
   6   8  -1   17.40    7.50
   6   8  -1   36.10    9.00
   6   8  -1   23.80    7.20
   5   8  -1   57.49    9.00
   5   8  -1   62.89    7.00
   5   8  -1   54.29    9.40
   5   8  -1   48.60    9.70
   4   8  -1   59.99    9.30
   4   8  -1   66.19    9.80
   4   8  -1   63.79   10.30
   4   8  -1   60.89    6.80
  -4  -8   1   48.10    4.10
  -4  -8   1   54.19    6.60
   3   8  -1   41.90    8.50
   3   8  -1   46.40    8.20
   3   8  -1   47.60    9.40
   3   8  -1   56.29    9.30
   3   8  -1   44.40    6.10
  -3  -8   1   48.00    5.50
  -3  -8   1   66.09    7.10
   2   8  -1    5.80    6.90
   2   8  -1    1.50    5.10
   2   8  -1    1.80    4.20
   2   8  -1    3.20    6.40
   2   8  -1    5.40    5.90
  -2  -8   1    5.80    4.30
  -2  -8   1    3.70    4.10
   1   8  -1  472.95   17.80
   1   8  -1  473.85   19.50
   1   8  -1  452.25   18.90
   1   8  -1  499.25   22.80
   1   8  -1  473.25   20.20
   1   8  -1  494.65   21.20
  -1  -8   1  463.85   17.60
  -1  -8   1  452.25   19.10
   0   8  -1  240.68   13.70
   0   8  -1  252.87   14.40
   0   8  -1  264.87   14.40
   0   8  -1  264.87   15.60
   0   8  -1  259.67   19.80
   0   8  -1  270.57   13.40
   0  -8   1  262.47   12.60
  -1   8  -1  324.77   16.20
  -1   8  -1  342.97   18.40
  -1   8  -1  344.87   16.30
  -1   8  -1  339.27   17.60
  -1   8  -1  327.97   17.90
  -1   8  -1  330.27   17.50
   1  -8   1  333.67   15.10
   1  -8   1  327.57   15.60
  -2   8  -1  424.56   20.00
  -2   8  -1  457.05   19.00
  -2   8  -1  460.95   22.10
  -2   8  -1  448.16   23.00
  -2   8  -1  433.16   18.40
  -2   8  -1  474.55   19.60
   2  -8   1  446.86   18.40
   2  -8   1  444.46   18.70
  -3   8  -1   19.50    6.10
  -3   8  -1   22.30    7.70
  -3   8  -1   26.30    8.50
  -3   8  -1   27.20    6.80
  -3   8  -1   20.40    7.20
  -3   8  -1   17.10    6.90
   3  -8   1   22.40    7.10
   3  -8   1   29.90    7.00
   3  -8   1   29.90    7.00
  -4   8  -1    9.20    7.60
  -4   8  -1   35.30    8.30
  -4   8  -1   12.10    5.80
  -4   8  -1   19.10    7.10
  -4   8  -1   24.90    7.60
  -4   8  -1   19.60    7.00
   4  -8   1   20.30    7.10
   4  -8   1   30.40    7.00
   4  -8   1   15.40    6.30
  -5   8  -1  124.49   10.60
  -5   8  -1   97.89   11.10
  -5   8  -1  118.89   11.10
  -5   8  -1  102.09   12.40
  -5   8  -1  108.19   13.10
  -5   8  -1  111.89   12.00
   5  -8   1  104.19   10.80
   5  -8   1   94.49   11.90
   5  -8   1  105.09   11.80
  -6   8  -1   65.29   10.20
  -6   8  -1   73.69   10.10
  -6   8  -1   80.39   12.20
  -6   8  -1   65.09    9.10
  -6   8  -1   81.79   11.60
  -6   8  -1   75.89   12.30
   6  -8   1   47.80    9.40
   6  -8   1   85.69   10.80
   6  -8   1   67.59    9.80
  -7   8  -1  193.58   12.60
  -7   8  -1  178.88   15.30
  -7   8  -1  190.68   14.20
  -7   8  -1  196.38   13.60
  -7   8  -1  170.18   14.60
  -7   8  -1  162.28   16.80
   7  -8   1  190.28   15.80
   7  -8   1  198.78   14.90
   7  -8   1  167.08   12.90
  -8   8  -1   11.50    9.50
  -8   8  -1   26.10    6.60
  -8   8  -1   15.20    6.50
  -8   8  -1   26.90    8.00
   8  -8   1   33.70    8.70
   8  -8   1   25.90    8.70
   8  -8   1   34.80    8.90
  -9   8  -1   19.20    5.20
  -9   8  -1   22.70    9.10
  -9   8  -1   14.80   10.10
  -9   8  -1   21.50    4.80
   9  -8   1   10.80    8.80
   9  -8   1   27.00    9.30
   9  -8   1   23.70    8.50
 -10   8  -1  216.68   25.00
 -10   8  -1  210.38   16.50
  10  -8   1  201.48   15.00
  10  -8   1  198.88   17.60
  10  -8   1  199.68   16.80
 -11   8  -1   33.00   10.20
 -11   8  -1    2.30    9.00
  11  -8   1   27.70    9.70
  11  -8   1   11.60    9.10
  11  -8   1   26.00    8.00
 -12   8  -1   32.40   10.90
  12  -8   1   21.10    9.80
  12  -8   1   36.70    9.70
 -13   8  -1   14.70    9.20
  13  -8   1    3.70    9.50
  13  -8   1    8.80    7.80
  13  -8   1    1.30    7.10
  13   7  -1    2.70    3.70
  13   7  -1  -13.80    5.30
  13   7  -1   -1.30    9.40
  12   7  -1    4.70    4.90
  12   7  -1    2.90    5.60
  12   7  -1   14.30    6.80
  12   7  -1    9.90    9.60
  11   7  -1   47.60    7.80
  11   7  -1   45.70    7.70
  11   7  -1   35.30    7.30
  11   7  -1   24.30    8.30
  11   7  -1   24.70   11.10
  10   7  -1   13.20    7.20
  10   7  -1    8.50    6.40
  10   7  -1   13.90    6.10
  10   7  -1   13.10    5.50
   9   7  -1   23.40    5.90
   9   7  -1   33.10    7.50
   9   7  -1   28.30    7.60
   9   7  -1   31.80    7.90
   8   7  -1   20.80    7.20
   8   7  -1   14.20    5.00
   8   7  -1   21.40    6.60
   8   7  -1   20.00    7.30
   7   7  -1   85.29   10.40
   7   7  -1   68.09   10.10
   7   7  -1   71.89    7.30
   7   7  -1   72.09    9.30
   6   7  -1  417.46   19.00
   6   7  -1  468.65   18.90
   6   7  -1  440.06   15.60
   6   7  -1  407.16   18.40
   5   7  -1   63.49    8.90
   5   7  -1   69.69    9.60
   5   7  -1   60.89    6.20
   5   7  -1   66.79   10.00
   4   7  -1  235.48   15.20
   4   7  -1  229.58   13.50
   4   7  -1  239.88   10.80
   4   7  -1  225.98   13.10
  -4  -7   1  236.98    7.50
  -4  -7   1  238.78   10.60
   3   7  -1  583.64   22.10
   3   7  -1  593.04   22.40
   3   7  -1  584.84   18.70
   3   7  -1  565.54   23.40
  -3  -7   1  587.64   18.20
  -3  -7   1  563.94   16.40
   2   7  -1   69.29    9.30
   2   7  -1   73.09   10.10
   2   7  -1   73.79    7.30
   2   7  -1   77.49    9.20
   2   7  -1   73.89    9.10
  -2  -7   1   65.79    6.70
  -2  -7   1   79.99    7.30
   1   7  -1  667.23   21.30
   1   7  -1  673.63   24.60
   1   7  -1  676.23   29.40
   1   7  -1  627.54   22.60
   1   7  -1  712.83   24.90
   1   7  -1  662.83   23.20
  -1  -7   1  634.84   20.50
   0   7  -1    1.20    6.00
   0   7  -1    9.40    5.70
   0   7  -1   13.10    7.50
   0   7  -1   -1.50    5.30
   0   7  -1    8.30    8.50
   0   7  -1    4.20    4.80
   0  -7   1    7.70    4.60
  -1   7  -1  135.49   12.10
  -1   7  -1  149.69   12.60
  -1   7  -1  166.48   11.20
  -1   7  -1  172.38   11.10
  -1   7  -1  142.69   11.80
  -1   7  -1  165.78   11.30
   1  -7   1  183.58   11.90
  -2   7  -1  467.85   18.30
  -2   7  -1  421.46   17.60
  -2   7  -1  425.06   19.80
  -2   7  -1  416.56   17.90
  -2   7  -1  430.46   19.10
  -2   7  -1  401.06   18.60
   2  -7   1  456.45   17.90
   2  -7   1  440.46   18.20
   2  -7   1  432.56   17.60
  -3   7  -1  235.88   15.30
  -3   7  -1  231.08   14.00
  -3   7  -1  223.58   12.80
  -3   7  -1  212.18   12.90
  -3   7  -1  209.48   14.20
   3  -7   1  203.38   12.70
   3  -7   1  246.88   13.40
   3  -7   1  218.58   13.40
  -4   7  -1   -0.40    5.00
  -4   7  -1    2.10    5.60
  -4   7  -1    3.30    6.50
  -4   7  -1    4.80    6.30
  -4   7  -1    5.70    4.80
  -4   7  -1    7.20    5.80
   4  -7   1   -1.70    5.00
   4  -7   1   10.90    6.60
   4  -7   1    2.50    5.10
  -5   7  -1   -0.80    5.00
  -5   7  -1   -2.30    6.30
  -5   7  -1   11.30    6.90
  -5   7  -1   15.20    5.90
  -5   7  -1    8.80    6.20
  -5   7  -1    7.80    5.80
   5  -7   1    4.20    6.20
   5  -7   1    9.30    5.70
   5  -7   1    8.80    5.60
  -6   7  -1   16.80    6.10
  -6   7  -1    8.50    6.00
  -6   7  -1   18.60    7.30
  -6   7  -1   23.60    9.10
  -6   7  -1   13.60    6.50
  -6   7  -1   15.20    5.90
   6  -7   1   11.90    5.90
   6  -7   1   15.60    6.70
   6  -7   1   14.00    6.20
  -7   7  -1   77.89   12.40
  -7   7  -1   60.29   10.50
  -7   7  -1   77.79   10.20
  -7   7  -1   53.49    9.20
  -7   7  -1   62.29    8.20
  -7   7  -1   68.79    8.40
   7  -7   1   68.99   10.10
   7  -7   1   77.69    9.80
   7  -7   1   67.19   10.60
  -8   7  -1   93.09   10.40
  -8   7  -1   82.39   13.60
  -8   7  -1   89.69    7.90
  -8   7  -1   89.59   12.50
  -8   7  -1   81.49    8.00
   8  -7   1   72.09   10.90
   8  -7   1   93.09   12.90
   8  -7   1   88.39   10.10
  -9   7  -1   87.79   14.00
  -9   7  -1   67.29    9.80
  -9   7  -1   95.99   12.90
   9  -7   1   74.29   10.60
   9  -7   1   89.69   12.00
 -10   7  -1   23.30    8.70
 -10   7  -1    8.30    6.10
 -10   7  -1   15.10    9.40
  10  -7   1   -4.30    7.50
  10  -7   1   18.40    8.30
  10  -7   1    7.70    7.00
 -11   7  -1   14.20    9.90
 -11   7  -1   25.30    8.20
  11  -7   1   16.10    7.40
  11  -7   1   27.30    9.10
  11  -7   1   11.20    8.60
 -12   7  -1    3.20    7.10
 -12   7  -1  -12.40    8.10
  12  -7   1    5.30    7.90
  12  -7   1   -2.30    6.60
  12  -7   1    3.10    6.80
  13  -7   1   21.40    9.60
  13  -7   1   11.80    7.80
  13  -7   1    8.20    9.00
  14   6  -1   -2.40    9.70
  14   6  -1    3.80    7.50
  13   6  -1    0.70    7.00
  13   6  -1    7.40    9.20
  13   6  -1  -12.60    5.30
  12   6  -1   13.50   10.50
  12   6  -1   27.80    5.00
  12   6  -1   36.40    7.30
  12   6  -1   19.80    7.10
  12   6  -1   20.70    5.80
  11   6  -1    6.80    5.60
  11   6  -1   15.40    6.70
  11   6  -1   17.20    5.60
  11   6  -1    3.80    8.70
  11   6  -1   19.90    5.80
  10   6  -1   71.89    7.90
  10   6  -1   78.69   11.80
  10   6  -1   64.09    8.20
  10   6  -1   77.79    9.20
  10   6  -1   74.49   13.10
   9   6  -1   33.40    6.60
   9   6  -1   25.70    6.90
   9   6  -1   30.80    7.00
   9   6  -1   33.70    6.40
   8   6  -1    8.10    4.40
   8   6  -1    4.30    5.10
   8   6  -1    7.30    4.90
   8   6  -1    5.40    5.70
   7   6  -1  108.69   10.30
   7   6  -1  109.29    9.30
   7   6  -1  107.69    9.00
   7   6  -1  122.69    8.20
   6   6  -1    2.50    3.30
   6   6  -1    6.30    5.70
   6   6  -1    4.10    5.00
   5   6  -1  127.19   16.20
   5   6  -1  128.99    7.70
   5   6  -1  135.29    9.50
   5   6  -1  102.39   10.40
   4   6  -1  272.17   14.60
   4   6  -1  287.37   11.10
   4   6  -1  293.37   14.60
   4   6  -1  283.97   13.80
  -4  -6   1  272.27    7.70
  -4  -6   1  283.77   11.50
   3   6  -1  277.17   14.20
   3   6  -1  302.77   15.50
   3   6  -1  280.27   11.30
   3   6  -1  285.77   14.20
  -3  -6   1  294.87    9.20
  -3  -6   1  280.07   11.20
   2   6  -1   78.99    8.60
   2   6  -1   69.69    6.80
   2   6  -1   87.39    9.60
   2   6  -1   83.79   10.80
   2   6  -1   80.39    9.80
  -2  -6   1   66.39    6.70
  -2  -6   1   65.39    6.10
   1   6  -1  288.87   14.80
   1   6  -1  322.37   12.60
   1   6  -1  321.27   14.30
   1   6  -1  326.97   15.10
   1   6  -1  296.87   13.70
   1   6  -1  298.17   14.80
  -1  -6   1  331.87   12.20
   0   6  -1  136.69    8.90
   0   6  -1  122.69    9.50
   0   6  -1  132.69    9.50
   0   6  -1  130.39   10.70
   0   6  -1  124.09   11.50
   0   6  -1   96.99    8.70
   0  -6   1  117.19    8.10
   0  -6   1  130.29    9.70
  -1   6  -1  801.72   25.60
  -1   6  -1  796.72   25.90
  -1   6  -1  759.12   24.30
  -1   6  -1  781.92   24.60
  -1   6  -1  776.12   24.00
  -1   6  -1  728.53   26.80
   1  -6   1  759.72   23.40
   1  -6   1  811.72   24.50
  -2   6  -1    4.80    5.50
  -2   6  -1    4.80    6.60
  -2   6  -1  -10.30    5.50
  -2   6  -1   10.70    6.10
  -2   6  -1   12.30    5.70
  -2   6  -1    7.40    8.00
   2  -6   1    2.80    5.00
   2  -6   1   13.90    5.60
   2  -6   1    2.00    6.80
  -3   6  -1  152.58   12.10
  -3   6  -1  129.39   11.70
  -3   6  -1  153.08   11.10
  -3   6  -1  143.29   12.50
  -3   6  -1  148.29    9.80
  -3   6  -1  157.28   11.50
   3  -6   1  149.88   11.70
   3  -6   1  145.99   10.50
  -4   6  -1  180.08   10.60
  -4   6  -1  167.98   12.00
  -4   6  -1  157.48   12.60
  -4   6  -1  173.38   12.00
  -4   6  -1  173.68   11.40
  -4   6  -1  167.58   13.20
   4  -6   1  169.58   12.40
   4  -6   1  157.28   10.50
   4  -6   1  156.58   11.60
  -5   6  -1  588.74   21.70
  -5   6  -1  604.84   19.90
  -5   6  -1  575.54   22.90
  -5   6  -1  558.94   22.70
  -5   6  -1  577.14   20.60
   5  -6   1  611.94   22.40
   5  -6   1  587.34   21.20
   5  -6   1  601.54   23.20
  -6   6  -1  105.39   10.60
  -6   6  -1  116.29    8.40
  -6   6  -1  121.69   10.60
  -6   6  -1   93.69    8.70
  -6   6  -1  117.39   12.50
  -6   6  -1  113.49    8.50
   6  -6   1  106.59   10.60
   6  -6   1  121.19    9.60
   6  -6   1  109.59   10.90
  -7   6  -1  306.17   12.40
  -7   6  -1  339.67   19.20
  -7   6  -1  319.07   18.90
  -7   6  -1  298.67   14.30
  -7   6  -1  311.87   12.90
   7  -6   1  312.47   17.70
   7  -6   1  319.17   15.10
   7  -6   1  353.66   17.50
  -8   6  -1   46.70    4.10
  -8   6  -1   53.09    7.70
  -8   6  -1   52.39   10.00
  -8   6  -1   47.40    4.20
  -8   6  -1   52.19   11.60
   8  -6   1   36.10    9.10
   8  -6   1   45.50    9.00
   8  -6   1   47.10    8.10
  -9   6  -1   14.40    9.40
  -9   6  -1   11.90    7.50
   9  -6   1   33.90    9.20
   9  -6   1   26.00    9.30
   9  -6   1   34.90    7.50
 -10   6  -1   16.40    8.00
 -10   6  -1   11.10    5.90
 -10   6  -1   14.90    9.20
  10  -6   1   20.90    7.20
  10  -6   1   10.60    8.10
  10  -6   1   19.20    9.00
 -11   6  -1    6.90    7.60
  11  -6   1   13.10    8.70
  11  -6   1   13.10    8.60
  11  -6   1    8.20    7.00
 -12   6  -1   40.90   10.80
 -12   6  -1   56.39    9.70
  12  -6   1   60.39    9.20
  12  -6   1   35.30   10.60
  12  -6   1   45.60   11.30
 -13   6  -1   38.20   10.20
  13  -6   1   29.40    8.10
  13  -6   1   35.90   10.80
  13  -6   1   19.20    9.80
  14   5  -1   11.90    3.00
  14   5  -1   19.60    6.40
  14   5  -1   24.50   11.80
  14   5  -1   -1.30    6.20
  14   5  -1    3.10    4.30
  14   5  -1   13.40    8.10
  13   5  -1   75.19   12.00
  13   5  -1   64.69   14.40
  13   5  -1   85.29    9.40
  13   5  -1   65.19    4.70
  13   5  -1   66.19    7.70
  12   5  -1   13.10    7.20
  12   5  -1   12.70    9.20
  12   5  -1    4.40    2.10
  12   5  -1    6.80    3.80
  12   5  -1    0.80    2.20
  12   5  -1    4.00    2.90
  11   5  -1   69.49    4.50
  11   5  -1   69.69    9.60
  11   5  -1   64.09    6.00
  11   5  -1   73.59    6.60
  11   5  -1   70.59    8.60
  10   5  -1   26.90    4.30
  10   5  -1   25.00    3.20
  10   5  -1   21.30    6.50
  10   5  -1   23.60    5.60
  10   5  -1   16.40    9.60
  10   5  -1   33.60    6.10
   9   5  -1    3.50    4.20
   9   5  -1    3.50    2.50
   9   5  -1   -5.40    4.10
   9   5  -1   10.60    5.30
   9   5  -1   -1.90    6.90
   9   5  -1    0.50    4.60
   9   5  -1    5.80    2.00
   8   5  -1   13.20    5.20
   8   5  -1   16.00    5.60
   8   5  -1   12.50    2.80
   8   5  -1   11.00    4.80
   8   5  -1   12.00    1.80
   7   5  -1    3.80    4.50
   7   5  -1    7.10    4.50
   7   5  -1    4.00    3.60
   7   5  -1    3.30    4.70
   6   5  -1   21.40    6.20
   6   5  -1   18.80    5.50
   6   5  -1   23.60    4.30
  -6  -5   1   20.70    5.80
   5   5  -1   53.49    5.90
   5   5  -1   58.09    7.70
   5   5  -1   48.60    7.70
  -5  -5   1   56.79    8.00
   4   5  -1    4.00    6.10
   4   5  -1    6.90    5.00
   4   5  -1    4.60    5.50
   4   5  -1   12.00    3.80
  -4  -5   1   10.40    5.60
  -4  -5   1    9.10    1.90
   3   5  -1  105.99    6.20
   3   5  -1   89.49    8.70
   3   5  -1   93.39    8.20
  -3  -5   1   94.99    6.40
  -3  -5   1   90.49    4.10
   2   5  -1   89.99    8.50
   2   5  -1   86.09    5.60
   2   5  -1   76.29    7.50
   2   5  -1   79.19    7.60
  -2  -5   1   83.39    4.90
  -2  -5   1   88.19    5.60
   1   5  -1  544.05   18.70
   1   5  -1  539.25   19.80
   1   5  -1  548.45   18.00
   1   5  -1  558.54   17.90
   1   5  -1  525.85   18.20
   1   5  -1  555.64   16.40
  -1  -5   1  543.15   16.00
   0   5  -1    2.80    3.00
   0   5  -1    3.20    3.60
   0   5  -1    6.00    4.00
   0   5  -1    5.30    3.40
   0   5  -1   11.50    4.40
   0   5  -1   -3.10    4.90
   0  -5   1    7.30    3.20
   0  -5   1    9.40    3.80
  -1   5  -1    6.50    3.90
  -1   5  -1    6.40    4.30
  -1   5  -1    5.20    3.70
  -1   5  -1    5.30    4.70
  -1   5  -1    1.80    3.80
  -1   5  -1   10.80    3.90
   1  -5   1    7.90    3.40
   1  -5   1   15.50    4.40
   1  -5   1   13.10    4.40
  -2   5  -1    3.90    4.10
  -2   5  -1   -0.40    3.80
  -2   5  -1    3.30    4.20
  -2   5  -1    6.90    5.10
  -2   5  -1    0.70    4.40
  -2   5  -1   -5.70    5.20
   2  -5   1    2.10    4.00
   2  -5   1    5.50    4.40
   2  -5   1   -1.30    3.90
   2  -5   1   10.20    5.30
  -3   5  -1  182.28   11.60
  -3   5  -1  210.98   11.40
  -3   5  -1  169.98   10.80
  -3   5  -1  191.48   11.10
  -3   5  -1  203.78   10.50
   3  -5   1  197.98   11.20
   3  -5   1  186.38   11.60
   3  -5   1  202.58   11.40
   3  -5   1  181.78   10.20
  -4   5  -1   99.89    8.70
  -4   5  -1   98.39    8.70
  -4   5  -1  105.19   11.20
  -4   5  -1  106.39    8.30
  -4   5  -1  108.49   10.00
   4  -5   1   95.19   10.10
   4  -5   1  109.79   10.20
   4  -5   1  104.99    8.60
   4  -5   1  106.79   10.90
  -5   5  -1   12.50    5.60
  -5   5  -1   18.00    5.20
  -5   5  -1    8.50    4.90
  -5   5  -1   12.00    7.10
  -5   5  -1    4.30    5.80
   5  -5   1    8.10    5.80
   5  -5   1    8.30    6.00
   5  -5   1   10.30    5.60
   5  -5   1    9.50    5.60
  -6   5  -1    3.30    4.10
  -6   5  -1    6.50    5.40
  -6   5  -1    4.50    4.30
  -6   5  -1    6.30    4.30
  -6   5  -1   16.20   13.00
   6  -5   1    4.40    5.60
   6  -5   1   -0.20    4.70
   6  -5   1    1.30    5.70
  -7   5  -1   60.19    7.20
  -7   5  -1   46.80    4.60
  -7   5  -1   54.49    4.80
  -7   5  -1   54.79   10.20
   7  -5   1   58.79    7.10
   7  -5   1   58.09    9.20
   7  -5   1   62.99    9.60
   7  -5   1   49.80    7.30
  -8   5  -1   65.19   11.00
  -8   5  -1   80.19    9.40
  -8   5  -1   65.59    7.60
   8  -5   1   87.19   11.80
   8  -5   1   74.79   10.80
   8  -5   1   66.19    7.50
  -9   5  -1   98.29   14.20
  -9   5  -1  130.99   11.80
  -9   5  -1  127.39    9.30
   9  -5   1  120.99   13.60
   9  -5   1  117.99   13.10
   9  -5   1  112.09    9.70
 -10   5  -1   13.70    9.00
 -10   5  -1    9.20    6.30
 -10   5  -1   15.40    5.40
  10  -5   1   -0.20    8.00
  10  -5   1   13.30    5.80
  10  -5   1    1.10    7.00
 -11   5  -1    7.70    5.60
 -11   5  -1    8.90    6.50
 -11   5  -1   13.00    8.80
  11  -5   1    9.50    6.60
  11  -5   1    7.10    8.00
  11  -5   1   21.20    9.70
 -12   5  -1   10.70    7.00
 -12   5  -1    6.70    9.00
  12  -5   1    4.60    8.50
  12  -5   1    2.70    5.80
 -13   5  -1   31.20    6.90
  13  -5   1   19.20    9.80
  13  -5   1   23.90    7.80
  13  -5   1   20.50   10.00
 -14   5  -1   11.40    6.30
  14  -5   1   -8.30    5.30
  14  -5   1    4.10    9.50
  14  -5   1  -11.10    7.00
  14   4  -1   26.10   11.70
  14   4  -1   26.30    9.50
  14   4  -1   37.10    8.20
  14   4  -1   45.00    8.70
  13   4  -1   10.40    5.40
  13   4  -1    4.20    3.90
  13   4  -1    5.40    7.60
  13   4  -1    3.50    5.50
  13   4  -1   17.30    9.80
  12   4  -1   39.70    5.70
  12   4  -1   32.50    8.40
  12   4  -1   29.90   11.80
  11   4  -1    5.80    5.80
  11   4  -1    6.30    8.40
  11   4  -1    6.40    2.60
  11   4  -1    7.00    2.40
  11   4  -1   14.90    4.20
  10   4  -1   46.40    5.50
  10   4  -1   47.30    5.50
  10   4  -1   34.10   10.80
  10   4  -1   40.30    6.60
  10   4  -1   43.80    5.20
   9   4  -1   11.00    8.40
   9   4  -1   21.60    3.70
   9   4  -1   28.80    4.80
   9   4  -1   28.70    5.60
   9   4  -1   21.60    4.40
   8   4  -1   20.50    3.20
   8   4  -1   16.90    4.60
   8   4  -1   18.00    4.70
   8   4  -1   14.40    7.00
   8   4  -1   17.70    4.20
   7   4  -1   21.00    5.00
   7   4  -1   17.80    4.80
   7   4  -1   24.60    2.90
  -7  -4   1   33.90    5.70
   6   4  -1   -2.30    4.40
   6   4  -1   -3.30    3.70
   6   4  -1    5.20    1.80
   6   4  -1    2.60    3.70
  -6  -4   1   -0.50    4.20
   5   4  -1   63.09    6.10
   5   4  -1   60.09    6.70
   5   4  -1   57.09    2.60
   5   4  -1   56.29    7.50
  -5  -4   1   56.09    7.30
   4   4  -1  105.69    6.00
   4   4  -1   88.19    8.10
   4   4  -1   84.69    3.10
  -4  -4   1   83.09    7.10
   3   4  -1   36.10    3.60
   3   4  -1   43.90    6.30
  -3  -4   1   34.50    5.80
  -3  -4   1   33.00    2.60
  -3  -4   1   34.00    4.10
   2   4  -1   54.79    6.10
   2   4  -1   65.79    4.20
   2   4  -1   59.39    5.70
  -2  -4   1   63.89    4.30
  -2  -4   1   62.99    3.50
   1   4  -1  489.75   17.00
   1   4  -1  478.05   16.00
   1   4  -1  462.55   13.80
   1   4  -1  478.55   15.20
  -1  -4   1  481.85   13.90
  -1  -4   1  494.15   13.70
   0   4  -1 4532.95  105.29
   0   4  -1 4520.95  106.49
   0   4  -1 4531.05  105.49
  -1   4  -1 1569.94   40.10
  -1   4  -1 1545.25   39.20
  -1   4  -1 1547.05   41.00
  -1   4  -1 1580.64   39.10
  -1   4  -1 1539.55   39.00
  -1   4  -1 1553.14   40.10
   1  -4   1 1577.24   39.00
   1  -4   1 1535.95   39.30
   1  -4   1 1539.55   38.90
  -2   4  -1  379.46   13.80
  -2   4  -1  378.86   13.60
  -2   4  -1  375.96   13.60
  -2   4  -1  365.26   12.60
  -2   4  -1  349.47   13.20
   2  -4   1  347.47   12.90
   2  -4   1  371.86   13.50
   2  -4   1  377.66   13.40
   2  -4   1  370.66   13.50
  -3   4  -1  195.48    9.80
  -3   4  -1  190.48   10.60
  -3   4  -1  180.88   10.10
  -3   4  -1  197.58    9.70
  -3   4  -1  193.48    8.80
   3  -4   1  169.08    8.70
   3  -4   1  206.18   10.40
   3  -4   1  211.08   10.40
   3  -4   1  185.98    9.70
  -4   4  -1  163.78    9.60
  -4   4  -1  162.18   10.80
  -4   4  -1  154.48    8.20
  -4   4  -1  160.68    9.20
  -4   4  -1  177.58   12.10
   4  -4   1  166.28   10.70
   4  -4   1  160.68   10.90
   4  -4   1  154.58   10.00
   4  -4   1  182.78    9.50
  -5   4  -1  494.05   20.70
  -5   4  -1  507.15   15.40
  -5   4  -1  510.25   19.90
  -5   4  -1  477.45   17.20
  -5   4  -1  492.05   15.90
   5  -4   1  479.15   20.00
   5  -4   1  480.95   17.90
   5  -4   1  491.75   19.90
   5  -4   1  497.65   16.90
  -6   4  -1  550.94   16.00
  -6   4  -1  575.84   18.70
  -6   4  -1  565.14   23.50
  -6   4  -1  553.84   15.80
   6  -4   1  592.94   22.60
   6  -4   1  598.14   19.60
   6  -4   1  580.04   22.30
   6  -4   1  553.14   18.60
  -7   4  -1   81.59    7.20
  -7   4  -1   78.89   10.80
   7  -4   1   76.59    9.60
   7  -4   1   72.59   10.20
   7  -4   1   64.09    7.30
   7  -4   1   71.89    6.70
  -8   4  -1   31.80    5.70
  -8   4  -1   37.10    8.70
   8  -4   1   27.60    7.30
   8  -4   1   23.90    5.40
   8  -4   1   38.40    8.60
   8  -4   1   37.40    6.50
  -9   4  -1    4.20    4.90
  -9   4  -1   21.40    8.00
  -9   4  -1   12.50    5.10
   9  -4   1   14.50    7.10
   9  -4   1   21.50    5.50
   9  -4   1   15.70    7.90
 -10   4  -1   76.39    8.80
 -10   4  -1  107.39   15.20
 -10   4  -1   72.29    7.90
  10  -4   1   74.49   13.00
  10  -4   1   66.89    7.80
  10  -4   1   67.99   11.60
 -11   4  -1   37.90    7.60
 -11   4  -1   41.20   11.50
 -11   4  -1   41.60    6.90
  11  -4   1   27.90    6.80
  11  -4   1   38.40   10.20
  11  -4   1   29.00   10.90
 -12   4  -1   39.50   11.30
 -12   4  -1   47.90    9.70
 -12   4  -1   38.60    6.40
  12  -4   1   34.20   11.60
  12  -4   1   37.60    7.60
  12  -4   1   31.60   11.10
 -13   4  -1   25.20    7.20
  13  -4   1   21.30   11.30
  13  -4   1   20.50   10.60
  13  -4   1    7.60    5.80
  14  -4   1   -0.80    6.90
  14  -4   1   -0.40    8.30
  14  -4   1    0.30    6.60
  14   3  -1    6.60    4.40
  14   3  -1    8.00    9.60
  14   3  -1    9.30    6.70
  14   3  -1    8.90    6.10
  14   3  -1   12.80    4.30
  13   3  -1    5.90    5.40
  13   3  -1    3.30    9.30
  13   3  -1   -3.80    5.40
  13   3  -1   10.40    4.60
  12   3  -1    0.00    9.10
  12   3  -1    4.70    6.80
  12   3  -1    7.10    4.70
  12   3  -1    7.50    4.50
  11   3  -1   17.60   10.00
  11   3  -1   22.30    5.70
  11   3  -1   21.00    6.80
  10   3  -1    8.40    4.40
  10   3  -1   12.40    9.00
  10   3  -1    6.80    2.20
  10   3  -1    4.60    2.10
  10   3  -1   -0.30    4.10
   9   3  -1   23.10    4.90
   9   3  -1   26.80    4.70
   9   3  -1   11.80    7.80
   9   3  -1   22.30    3.60
   8   3  -1   62.69   10.10
   8   3  -1   47.70    5.00
   8   3  -1   47.30    5.00
   8   3  -1   49.50    5.30
   7   3  -1    1.80    3.30
   7   3  -1   -1.40    2.70
   7   3  -1    5.00    6.20
   7   3  -1   -4.50    2.80
  -7  -3   1   -0.60    3.20
   6   3  -1  541.95   16.00
   6   3  -1  537.55   14.90
   6   3  -1  538.05   16.80
  -6  -3   1  547.75   16.80
   5   3  -1  341.27   12.50
   5   3  -1  338.47    9.50
  -5  -3   1  327.07   12.20
   4   3  -1 1200.18   30.90
   4   3  -1 1149.78   26.80
  -4  -3   1 1177.28   30.60
   3   3  -1   28.40    4.40
   3   3  -1   25.00    2.80
   3   3  -1   21.10    1.50
  -3  -3   1   22.80    3.80
  -3  -3   1   18.40    1.70
   2   3  -1  835.72   20.70
  -2  -3   1  857.91   19.90
  -2  -3   1  821.82   20.70
  -2  -3   1  833.02   23.20
   1   3  -1   38.00    3.50
   1   3  -1   43.70    5.30
   1   3  -1   36.30    4.70
  -1  -3   1   39.50    3.50
  -1  -3   1   32.40    3.60
   0   3  -1 1780.52   41.60
   0   3  -1 1763.62   43.00
   0   3  -1 1813.72   43.80
   0   3  -1 1824.62   42.50
   0   3  -1 1670.93   42.00
   0  -3   1 1750.32   41.40
   0  -3   1 1705.13   42.80
   0  -3   1 1716.53   42.10
  -1   3  -1    4.40    3.60
  -1   3  -1   -2.00    2.90
  -1   3  -1    1.30    3.10
  -1   3  -1    2.20    2.80
  -1   3  -1    5.20    3.60
   1  -3   1   -3.00    3.20
   1  -3   1    4.40    2.90
   1  -3   1   10.60    4.20
   1  -3   1    4.70    2.80
  -2   3  -1  690.63   19.00
  -2   3  -1  689.73   19.70
  -2   3  -1  728.43   20.40
  -2   3  -1  701.53   20.30
  -2   3  -1  698.53   19.90
   2  -3   1  699.33   19.90
   2  -3   1  661.83   19.80
   2  -3   1  695.03   20.20
  -3   3  -1   22.60    3.40
  -3   3  -1   17.60    3.80
  -3   3  -1   18.60    4.50
  -3   3  -1   21.20    4.20
  -3   3  -1   20.60    4.00
   3  -3   1    8.80    3.90
   3  -3   1   22.90    4.20
   3  -3   1   25.70    4.00
   3  -3   1   18.10    4.30
  -4   3  -1  141.69    7.60
  -4   3  -1  128.19    6.90
  -4   3  -1  128.89    8.70
  -4   3  -1  142.39    9.90
  -4   3  -1  141.19    6.50
   4  -3   1  129.29    7.10
   4  -3   1  139.89    7.90
   4  -3   1  140.99    9.50
   4  -3   1  122.79    9.20
  -5   3  -1   49.50    5.80
  -5   3  -1   64.29    9.30
  -5   3  -1   37.80    4.30
  -5   3  -1   44.80    4.30
   5  -3   1   55.09    6.60
   5  -3   1   53.19    8.20
   5  -3   1   47.10    5.70
   5  -3   1   57.09    8.60
  -6   3  -1  207.08   14.40
  -6   3  -1  217.08   11.30
   6  -3   1  230.98   13.70
   6  -3   1  212.38    9.80
   6  -3   1  242.88   17.00
  -7   3  -1   11.40    4.10
   7  -3   1    0.20    4.00
   7  -3   1   -0.80    6.10
   7  -3   1    8.40    5.40
   7  -3   1    4.30    3.90
  -8   3  -1   48.60    6.00
  -8   3  -1   63.59   10.20
   8  -3   1   46.30    6.10
   8  -3   1   47.80    9.40
   8  -3   1   49.40    8.50
   8  -3   1   37.70    5.80
  -9   3  -1   14.20    4.50
  -9   3  -1   19.80    8.20
   9  -3   1    4.00    7.00
   9  -3   1   13.00    4.60
   9  -3   1   10.80    7.20
   9  -3   1    9.20    4.50
 -10   3  -1   36.60    6.60
 -10   3  -1   38.10   11.00
 -10   3  -1   39.70    6.20
  10  -3   1   26.10    9.20
  10  -3   1   41.40   10.50
 -11   3  -1    3.60    5.80
 -11   3  -1   -1.20    8.10
 -11   3  -1    2.30    4.90
  11  -3   1    3.40    5.00
  11  -3   1   11.50    8.20
  11  -3   1    7.40    9.40
 -12   3  -1   20.90    5.60
 -12   3  -1   25.80    5.00
  12  -3   1   18.30    6.10
  12  -3   1   13.20    8.60
  12  -3   1   11.40    9.50
 -13   3  -1   37.50    4.60
 -13   3  -1   37.30    4.20
  13  -3   1   39.70   12.50
  13  -3   1   41.70   10.70
  13  -3   1   32.50    7.30
  14  -3   1    0.20    9.50
  14  -3   1    1.80    7.30
  14  -3   1    3.10    5.60
  14   2  -1    6.90    8.90
  14   2  -1   20.90    8.60
  14   2  -1   12.50    4.20
  14   2  -1    0.30    7.20
  14   2  -1   22.70    6.00
  13   2  -1    6.00    3.70
  13   2  -1   12.30    9.50
  13   2  -1   11.30    6.40
  12   2  -1  117.99   11.80
  12   2  -1  100.89    7.90
  12   2  -1   95.09   15.90
  12   2  -1   83.59   12.20
  11   2  -1   14.70    9.50
  11   2  -1    6.80    7.20
  11   2  -1    8.10    4.40
  11   2  -1    5.80    5.70
  10   2  -1   64.89    5.80
  10   2  -1  105.89   14.60
   9   2  -1   36.60    6.30
   9   2  -1   39.90    4.50
   9   2  -1   25.40    8.70
   9   2  -1   38.00    2.80
   9   2  -1   36.00    2.60
   8   2  -1   -3.20    3.60
   8   2  -1    0.30    2.20
   8   2  -1    8.30    6.50
   8   2  -1    0.70    2.50
  -8  -2   1   -3.70    2.10
   7   2  -1    3.80    6.50
   7   2  -1    8.90    4.20
   7   2  -1    3.00    2.60
   7   2  -1    5.00    2.90
  -7  -2   1    2.30    2.90
   6   2  -1   10.00    8.60
   6   2  -1   16.40    4.60
  -6  -2   1   15.80    3.80
   5   2  -1   -3.70    2.80
   5   2  -1   -1.80    3.00
  -5  -2   1    1.70    3.10
   4   2  -1  910.61   22.70
   4   2  -1  845.02   21.50
  -4  -2   1  877.71   22.60
   3   2  -1 1049.59   24.40
   3   2  -1 1044.30   26.50
  -3  -2   1 1066.69   26.40
   2   2  -1  374.26   11.80
   2   2  -1  387.96   10.30
   2   2  -1  396.46    9.20
  -2  -2   1  378.06    9.20
  -2  -2   1  381.16   11.70
   1   2  -1  204.58    6.00
   1   2  -1  195.98    6.00
   1   2  -1  200.98    7.80
  -1  -2   1  202.48    6.00
   0   2  -1  950.50   23.70
   0   2  -1  937.11   22.70
   0   2  -1  930.91   23.20
   0   2  -1  946.11   23.30
   0  -2   1  956.00   23.20
   0  -2   1  930.21   23.20
   0  -2   1  937.31   22.60
   0  -2   1  937.11   23.70
  -1   2  -1   32.20    3.60
  -1   2  -1   37.50    4.20
  -1   2  -1   31.30    3.40
  -1   2  -1   35.30    3.90
   1  -2   1   39.10    4.40
   1  -2   1   38.00    4.10
   1  -2   1   36.40    3.80
   1  -2   1   31.90    3.70
  -2   2  -1 2022.30   46.70
  -2   2  -1 1872.91   46.50
  -2   2  -1 1969.40   45.70
  -2   2  -1 1884.71   44.80
  -2   2  -1 1924.01   45.40
   2  -2   1 1932.81   46.50
   2  -2   1 1895.11   46.40
   2  -2   1 1885.11   45.60
   2  -2   1 1929.61   45.10
  -3   2  -1    7.90    3.20
  -3   2  -1   11.40    2.60
  -3   2  -1   13.80    2.80
  -3   2  -1    5.50    3.90
  -3   2  -1    9.30    3.00
   3  -2   1    8.20    3.30
   3  -2   1   11.40    2.80
   3  -2   1    4.00    3.30
   3  -2   1   19.70    4.20
  -4   2  -1  165.88   10.20
  -4   2  -1  159.18    5.40
  -4   2  -1  160.38    7.10
  -4   2  -1  168.18    5.60
   4  -2   1  157.08    7.20
   4  -2   1  169.88   10.20
   4  -2   1  166.68    6.90
   4  -2   1  181.68    9.60
  -5   2  -1   30.00    4.40
  -5   2  -1   29.60    7.20
   5  -2   1   34.40    5.00
   5  -2   1   22.40    6.20
   5  -2   1   32.70    4.60
   5  -2   1   43.10    7.90
  -6   2  -1   19.90    4.50
  -6   2  -1   16.50    7.20
   6  -2   1   21.40    7.30
   6  -2   1   13.60    6.70
   6  -2   1   15.50    4.50
   6  -2   1   19.10    4.40
  -7   2  -1  371.76   13.00
  -7   2  -1  394.46   18.90
   7  -2   1  373.06   18.60
   7  -2   1  365.46   12.80
   7  -2   1  363.76   12.90
   7  -2   1  370.66   17.70
  -8   2  -1  131.99   12.70
  -8   2  -1  109.49    7.00
   8  -2   1  103.89    6.80
   8  -2   1   96.49   11.80
   8  -2   1  107.29   11.30
   8  -2   1   94.09    6.80
  -9   2  -1   -4.60    3.40
  -9   2  -1    5.80    6.00
   9  -2   1    4.00    3.70
   9  -2   1    2.90    3.60
   9  -2   1    5.00    6.60
   9  -2   1    8.80    6.70
 -10   2  -1  125.29    7.80
 -10   2  -1  124.79   15.40
  10  -2   1  125.29    8.50
  10  -2   1  124.09   14.30
  10  -2   1  132.99   15.20
 -11   2  -1    7.60    4.00
 -11   2  -1   10.60    4.30
  11  -2   1   26.70    9.50
  11  -2   1   11.40    7.20
  11  -2   1   -0.20    4.80
 -12   2  -1   85.09    6.10
  12  -2   1   68.99   13.20
  12  -2   1   63.89    7.90
  12  -2   1   83.39   13.30
  13  -2   1    2.70    8.20
  13  -2   1   10.10    5.50
  13  -2   1   -9.10    8.10
  14  -2   1   17.40    6.00
  14  -2   1    6.60    9.40
  14  -2   1   12.10    9.20
  14  -2   1   34.80   11.20
  14   1  -1   19.20    7.70
  14   1  -1    0.10    6.60
  14   1  -1   -7.90    9.30
  13   1  -1    4.00    3.50
  13   1  -1   13.40    8.50
  13   1  -1   -7.80    8.30
  13   1  -1   14.30    7.30
  12   1  -1   10.30    7.10
  12   1  -1    1.30    9.10
  12   1  -1    6.40    6.60
  12   1  -1    5.30    3.80
  11   1  -1  297.77   12.10
  11   1  -1  320.77   18.90
  11   1  -1  313.97   21.40
  11   1  -1  318.37   17.70
  10   1  -1    2.40    5.40
  10   1  -1   -1.20    7.00
  10   1  -1   -2.00    5.40
  10   1  -1    2.30    3.20
   9   1  -1   36.00    3.90
   9   1  -1   65.59    9.10
   9   1  -1   49.30    9.90
   8   1  -1   84.69   11.40
   8   1  -1   59.99    4.00
   8   1  -1   68.19    3.10
   7   1  -1    4.50    1.90
   7   1  -1    7.80    2.10
   7   1  -1    8.60    6.90
  -7  -1   1    3.60    2.30
   6   1  -1 1796.02   49.00
   6   1  -1 1789.42   40.60
  -6  -1   1 1710.43   41.00
   5   1  -1   46.40    7.40
   5   1  -1   39.20    3.10
  -5  -1   1   39.70    3.50
   4   1  -1  880.61   25.50
   4   1  -1  844.22   20.50
  -4  -1   1  821.82   20.50
   3   1  -1 2694.43   60.29
  -3  -1   1 2649.43   60.29
   2   1  -1  227.88    6.70
   2   1  -1  243.88    7.00
  -2  -1   1  244.08    7.10
  -1  -1   1 2785.22  108.19
  -1   1  -1   69.19    3.50
  -1   1  -1   74.19    3.80
  -1   1  -1   70.79    3.30
   1  -1   1   79.59    3.90
   1  -1   1   69.59    3.10
  -2   1  -1 1694.13   39.00
  -2   1  -1 1689.83   39.40
  -2   1  -1 1709.83   41.60
   2  -1   1 1695.63   41.30
   2  -1   1 1721.73   39.60
   2  -1   1 1717.03   40.90
  -3   1  -1   18.60    4.90
  -3   1  -1   16.10    2.80
   3  -1   1   22.00    2.80
   3  -1   1   16.00    4.80
   3  -1   1   13.50    3.50
   3  -1   1   19.40    2.60
  -4   1  -1    2.50    2.30
  -4   1  -1    1.70    4.20
   4  -1   1    3.00    2.10
   4  -1   1    6.50    3.80
   4  -1   1    1.60    2.10
   4  -1   1    5.60    4.00
  -5   1  -1    4.00    5.10
  -5   1  -1    2.80    2.80
   5  -1   1   -0.90    4.00
   5  -1   1    7.00    3.00
   5  -1   1   -1.00    2.60
   5  -1   1   -3.10    4.90
  -6   1  -1   78.19    6.00
  -6   1  -1   86.19   10.60
   6  -1   1   90.19    6.70
   6  -1   1   87.59   10.90
   6  -1   1   79.19    5.60
   6  -1   1   91.89    9.20
  -7   1  -1  655.93   24.60
  -7   1  -1  640.24   19.90
   7  -1   1  608.14   17.60
   7  -1   1  589.74   17.40
   7  -1   1  684.23   26.00
   7  -1   1  594.74   22.90
  -8   1  -1    7.40    6.30
  -8   1  -1    9.50    3.70
   8  -1   1   10.80    5.60
   8  -1   1    7.40    3.20
   8  -1   1    7.00    3.40
   8  -1   1   18.80    8.00
  -9   1  -1   30.30    4.50
   9  -1   1   41.10    5.30
   9  -1   1   33.00    9.30
   9  -1   1   36.80    4.60
   9  -1   1   43.60    8.60
 -10   1  -1    5.80    3.30
  10  -1   1   10.20    3.30
  10  -1   1   -3.00    5.80
  10  -1   1    6.50    4.10
  10  -1   1   10.60    8.20
 -11   1  -1   44.60    4.30
 -11   1  -1   56.19    4.60
  11  -1   1   54.59    7.10
  11  -1   1   39.60   11.40
  11  -1   1   52.39   10.70
  12  -1   1   25.70   10.80
  12  -1   1   21.80    6.70
  13  -1   1    4.60    9.50
  13  -1   1   17.30    8.30
  13  -1   1   26.10    9.90
  14  -1   1  -11.50    8.80
  14  -1   1   13.50    7.40
  14  -1   1   -1.70    4.70
  14  -1   1   -0.30    7.10
  14   0  -1   16.90    7.30
  14   0  -1    0.10    4.30
  14   0  -1    9.60   10.30
  14   0  -1    7.80    8.30
  13   0  -1   -1.30    4.20
  13   0  -1   -9.90    7.90
  13   0  -1   -0.70    6.50
  13   0  -1    5.50    6.20
  12   0  -1   12.90    7.60
  12   0  -1   12.10   10.00
  12   0  -1    3.40    7.60
  11   0  -1  168.08   13.90
  11   0  -1  151.58   18.00
  11   0  -1  165.38    8.30
  11   0  -1  161.68   14.60
  10   0  -1    5.80    6.00
  10   0  -1   -2.90    6.30
  10   0  -1    1.10    2.90
   9   0  -1  295.47   18.10
   9   0  -1  297.57   16.10
   9   0  -1  301.37   10.00
   8   0  -1    2.60    2.10
   8   0  -1    1.70    4.80
   8   0  -1    1.50    1.70
   8   0  -1   -0.70    5.60
   7   0  -1   32.20    3.00
   7   0  -1   35.90    7.10
   7   0  -1   34.70    7.80
   7   0  -1   23.20    2.50
  -7   0   1   29.00    3.20
   6   0  -1    3.90    6.10
   6   0  -1    2.80    2.40
   6   0  -1   11.10    5.30
  -6   0   1    3.80    2.60
   5   0  -1    4.80    5.00
   5   0  -1    5.60    1.80
  -5   0   1    3.80    2.10
   4   0  -1   28.50    5.00
   4   0  -1   18.70    2.20
  -4   0   1   32.70    5.00
  -4   0   1   21.60    2.40
  -3   0   1 2428.26   57.79
   2   0  -1    3.30    2.50
  -2   0   1    2.80    2.60
  -2   0  -1   -1.30    1.70
  -2   0  -1    2.50    3.00
   2   0   1    1.90    1.70
   2   0   1    0.50    3.10
   2   0   1   -0.10    1.20
  -3   0  -1 3449.85  128.09
   3   0   1 3424.26  129.29
  -4   0  -1   11.10    2.70
  -4   0  -1   11.80    4.40
   4   0   1    7.20    2.30
   4   0   1   23.30    5.30
   4   0   1   12.60    1.80
  -5   0  -1 4301.67   98.89
  -5   0  -1 4348.46  104.29
   5   0   1 4444.76  104.99
  -6   0  -1    2.50    3.40
   6   0   1   -1.90    2.60
   6   0   1    3.40    3.10
   6   0   1    1.60    6.40
  -7   0  -1  587.04   17.30
   7   0   1  587.24   16.40
   7   0   1  648.14   25.00
   7   0   1  619.74   16.50
  -8   0  -1    3.00    2.90
   8   0   1    1.10    2.70
   8   0   1    2.40    2.70
   8   0   1    1.00    4.80
   8   0   1    3.00    6.10
  -9   0  -1    6.20    3.00
   9   0   1   -4.10    4.50
   9   0   1    0.60    3.00
   9   0   1   12.70    3.00
   9   0   1    7.30    7.10
 -10   0  -1   11.00    3.00
  10   0   1   21.30    7.70
  10   0   1    6.20    8.10
  10   0   1    4.60    2.40
  10   0   1    2.80    4.00
  11   0   1   14.10    4.90
  11   0   1   -1.30    8.70
  11   0   1   10.80    7.80
  12   0   1    9.00    8.30
  12   0   1    5.80    7.10
  12   0   1    0.40    9.70
  12   0   1   -0.50    4.10
  13   0   1    2.00    5.10
  13   0   1  -11.10    8.40
  13   0   1    3.40    7.90
  13   0   1   18.20    7.00
  14   0   1   -6.80    4.70
  14   0   1    4.70    8.20
  14   0   1   17.50    7.50
  14   0   1   14.70    7.60
  14   0   1   -5.10    8.80
  14  -1  -1    2.60    5.10
  14  -1  -1   -8.10    8.40
  14  -1  -1   18.00    8.80
  14  -1  -1   -1.80    6.70
  13  -1  -1    3.40    7.50
  13  -1  -1   -7.70    7.90
  13  -1  -1    7.60    7.20
  13  -1  -1   13.20    8.50
  12  -1  -1    2.30    7.40
  12  -1  -1   -1.50    4.10
  12  -1  -1   18.70    8.90
  12  -1  -1  -12.30    8.10
  11  -1  -1  299.67   19.50
  11  -1  -1  269.47   11.60
  11  -1  -1  320.67   21.60
  10  -1  -1   -5.40    3.30
  10  -1  -1    4.70    6.50
  10  -1  -1   -4.50    7.20
 -10   1   1    4.10    2.10
 -10   1   1    2.20    1.90
   9  -1  -1   32.10    8.80
   9  -1  -1   43.00    7.90
   9  -1  -1   41.80    4.60
  -9   1   1   39.10    4.00
  -9   1   1   41.30    3.90
   8  -1  -1   61.39    8.70
   8  -1  -1   61.59    4.40
   8  -1  -1   61.49   10.00
   8  -1  -1   60.09    4.60
  -8   1   1   55.59    4.40
  -8   1   1   65.99    9.90
   7  -1  -1    7.60    2.80
   7  -1  -1    6.30    6.30
   7  -1  -1    3.70    4.90
   7  -1  -1    4.50    2.70
  -7   1   1   14.50    6.60
  -7   1   1    0.00    2.70
   6  -1  -1 1706.23   40.90
   6  -1  -1 1796.22   41.90
   6  -1  -1 1753.52   49.00
   6  -1  -1 1784.92   49.50
  -6   1   1 1814.22   48.70
  -6   1   1 1766.72   41.90
   5  -1  -1   43.80    7.00
   5  -1  -1   40.80    6.10
   5  -1  -1   35.90    3.60
   5  -1  -1   36.80    2.80
  -5   1   1   36.50    6.40
  -5   1   1   40.30    3.50
   4  -1  -1  820.62   24.90
   4  -1  -1  885.01   24.30
   4  -1  -1  828.82   21.00
   4  -1  -1  866.91   20.00
   4  -1  -1  837.32   21.70
  -4   1   1  863.71   25.00
  -4   1   1  856.41   20.90
  -3   1   1 2634.54   60.29
  -3   1   1 2696.33   63.39
   2  -1  -1  235.18    8.60
   2  -1  -1  238.08    6.50
   2  -1  -1  234.88    8.60
   2  -1  -1  227.78    8.30
  -2   1   1  236.98    8.70
  -2   1   1  244.08    8.50
  -2   1   1  235.78    7.10
   1  -1  -1 5440.36  179.88
  -1  -1  -1   64.69    3.00
  -1  -1  -1   72.29    3.40
   1   1   1   70.59    2.80
   1   1   1   72.19    3.10
  -2  -1  -1 1678.63   39.00
   2   1   1 1674.33   38.20
   2   1   1 1661.63   38.90
  -3  -1  -1   15.20    2.80
   3   1   1   15.10    4.20
   3   1   1   17.80    2.20
   3   1   1   12.90    2.80
  -4  -1  -1    3.10    2.50
   4   1   1   -3.10    3.40
   4   1   1    2.10    1.70
   4   1   1    1.30    2.40
  -5  -1  -1    0.50    3.00
   5   1   1    3.90    5.00
   5   1   1   -3.20    2.80
   5   1   1   -1.90    2.10
  -6  -1  -1   73.49    5.80
   6   1   1   87.69    6.40
   6   1   1   77.09    4.80
  -7  -1  -1  601.74   17.20
   7   1   1  617.34   16.60
   7   1   1  615.34   25.30
   7   1   1  575.54   16.40
  -8  -1  -1    9.60    3.30
   8   1   1   19.80    7.40
   8   1   1   12.00    3.30
   8   1   1    5.60    2.60
  -9  -1  -1   38.10    4.20
   9   1   1   31.80    9.30
   9   1   1   29.10    3.40
   9   1   1   37.50    4.80
 -10  -1  -1    4.60    2.50
  10   1   1    3.40    3.80
  10   1   1    2.50    2.10
  10   1   1    8.80    8.10
  10   1   1    8.30    6.50
  11   1   1   47.00   12.50
  11   1   1   67.79   10.20
  11   1   1   46.90    6.10
  11   1   1   53.79   10.80
  12   1   1   29.90    5.70
  12   1   1   33.30    8.90
  12   1   1   10.60   10.00
  12   1   1   26.50    8.90
  13   1   1   12.80    7.90
  13   1   1   10.10   10.40
  13   1   1   23.80    8.30
  13   1   1    8.10    6.70
  14   1   1    0.80    8.90
  14   1   1   19.80    7.70
  14   1   1   22.00    8.30
  14   1   1    4.40    8.10
  14   1   1   -4.40    4.80
  14  -2  -1    3.50    5.00
  14  -2  -1   13.60    8.20
  14  -2  -1   -2.00    7.70
  14  -2  -1    4.40    9.20
  13  -2  -1   12.90    9.10
  13  -2  -1    3.40    4.80
  13  -2  -1   -7.60    8.60
  13  -2  -1   19.60    9.40
  12  -2  -1   74.19   13.90
  12  -2  -1   80.79    8.80
  12  -2  -1  101.59   14.70
  11  -2  -1    6.30    7.80
  11  -2  -1   -1.30    7.90
  11  -2  -1   11.80    4.80
 -11   2   1    7.90    3.10
 -11   2   1    2.90    2.70
  10  -2  -1   65.19    6.40
  10  -2  -1   83.49   11.60
  10  -2  -1   70.19   12.20
 -10   2   1   76.39    6.10
 -10   2   1   82.69    5.80
 -10   2   1  108.19   13.30
   9  -2  -1   41.70    8.70
   9  -2  -1   36.20    5.10
   9  -2  -1   31.50    8.80
  -9   2   1   46.50    5.30
  -9   2   1   68.09   11.00
  -9   2   1   46.10    5.30
   8  -2  -1    1.80    5.80
   8  -2  -1   -8.60    4.70
   8  -2  -1    0.40    3.00
  -8   2   1   13.20    5.70
  -8   2   1    2.90    3.20
   7  -2  -1    6.60    5.60
   7  -2  -1    6.70    6.30
   7  -2  -1    3.70    3.50
   7  -2  -1    8.30    3.40
  -7   2   1    4.60    3.40
  -7   2   1   11.90    6.30
   6  -2  -1   16.10    6.50
   6  -2  -1   24.70    7.20
   6  -2  -1   24.30    4.00
   6  -2  -1   19.90    4.50
  -6   2   1   12.60    6.60
  -6   2   1   17.40    3.90
   5  -2  -1    1.00    4.60
   5  -2  -1    1.50    2.90
   5  -2  -1    4.00    3.20
   5  -2  -1   -0.30    3.10
   5  -2  -1   11.90    5.50
  -5   2   1    3.60    3.00
  -5   2   1    8.20    5.70
   4  -2  -1  862.31   25.50
   4  -2  -1  913.01   25.90
   4  -2  -1  884.71   22.70
   4  -2  -1  882.21   23.10
   4  -2  -1  874.61   22.20
  -4   2   1  866.11   22.70
  -4   2   1  903.11   25.60
  -4   2   1  891.01   26.10
   3  -2  -1 1042.40   26.60
   3  -2  -1 1057.59   25.90
   3  -2  -1 1092.19   26.50
   3  -2  -1 1033.90   28.20
   3  -2  -1 1042.40   28.00
  -3   2   1 1071.89   26.60
  -3   2   1 1078.29   28.40
  -3   2   1 1062.69   25.30
  -3   2   1 1033.00   28.30
  -3   2   1 1050.29   25.10
   2  -2  -1  393.26   11.50
   2  -2  -1  409.26   12.10
   2  -2  -1  386.56   12.30
   2  -2  -1  401.76   12.90
  -2   2   1  401.96   12.70
  -2   2   1  392.76   11.20
  -2   2   1  410.26   11.90
  -2   2   1  413.36   12.10
  -2   2   1  407.66   13.00
   1  -2  -1  217.08    7.20
   1  -2  -1  199.48    7.20
   1  -2  -1  215.18    7.80
   1  -2  -1  198.48    7.60
  -1   2   1  197.98    7.70
  -1   2   1  204.68    7.60
  -1   2   1  208.58    8.30
  -1   2   1  184.08    7.10
  -1   2   1  207.68    7.40
  -1   2   1  205.28    7.70
   0  -2  -1  978.50   23.80
   0  -2  -1  954.20   22.70
   0  -2  -1  946.81   24.10
   0   2   1  943.81   23.70
   0   2   1  889.91   22.80
   0   2   1  937.91   22.70
   0   2   1  904.21   24.00
  -1  -2  -1   30.60    4.20
  -1  -2  -1   35.80    3.10
   1   2   1   42.90    5.00
   1   2   1   33.20    3.10
   1   2   1   33.40    4.00
  -2  -2  -1 1957.70   46.00
   2   2   1 1880.11   45.00
   2   2   1 1923.81   45.90
  -3  -2  -1    6.40    3.10
   3   2   1    6.10    1.50
   3   2   1    7.80    2.60
   3   2   1   15.10    3.50
  -4  -2  -1  158.88    7.30
   4   2   1  152.78    7.20
   4   2   1  163.68    6.50
  -5  -2  -1   28.00    4.80
   5   2   1   31.60    4.90
   5   2   1   26.80    4.00
   5   2   1   24.90    7.00
  -6  -2  -1   17.90    4.60
   6   2   1   14.60    7.20
   6   2   1   16.30    3.90
   6   2   1   15.10    4.40
  -7  -2  -1  363.36   12.60
   7   2   1  344.37   18.30
   7   2   1  361.86   12.00
   7   2   1  363.46   12.10
  -8  -2  -1   98.89    6.30
   8   2   1  105.59    6.10
   8   2   1  107.39    6.50
   8   2   1  104.79    8.00
   8   2   1  108.99   13.30
  -9  -2  -1   -2.90    2.70
   9   2   1    0.30    3.00
   9   2   1   -1.90    3.90
   9   2   1   -4.40    6.60
   9   2   1   -1.60    2.50
 -10  -2  -1  117.89    6.40
  10   2   1  106.99   11.20
  10   2   1  122.49    5.50
  10   2   1  137.29   16.60
  10   2   1  123.79    7.90
  11   2   1   11.10    6.90
  11   2   1   16.60   10.00
  11   2   1   12.40    4.90
  11   2   1    9.30    7.40
  12   2   1   71.99   11.50
  12   2   1   98.49   10.70
  12   2   1   79.79    7.40
  12   2   1   88.09   18.10
  12   2   1   75.39   10.70
  13   2   1   32.70   11.10
  13   2   1   24.20    7.80
  13   2   1   29.00    7.80
  13   2   1    9.50    8.40
  14   2   1   11.90    8.20
  14   2   1   22.30    5.80
  14   2   1   16.90   10.00
  14   2   1   27.00    7.90
  14  -3  -1   13.90    9.00
  14  -3  -1    4.30    4.70
  14  -3  -1   18.10    8.40
  14  -3  -1  -10.90    7.70
  13  -3  -1    7.20    7.20
  13  -3  -1    4.60    8.90
  13  -3  -1    3.70    5.00
  12  -3  -1   -2.40    4.00
  12  -3  -1   -5.40    7.10
  12  -3  -1    1.30    8.50
 -12   3   1   11.50    3.90
  11  -3  -1   14.00    9.00
  11  -3  -1   18.40    8.00
 -11   3   1   10.10    4.60
 -11   3   1   15.80    8.50
  10  -3  -1    5.80    7.90
  10  -3  -1   -2.20    4.00
  10  -3  -1   -1.10    6.00
 -10   3   1    8.00    8.20
 -10   3   1    5.90    4.10
 -10   3   1    4.10    4.20
   9  -3  -1   23.70    7.50
   9  -3  -1   24.10    5.10
   9  -3  -1   27.50    8.60
  -9   3   1   18.00    5.30
  -9   3   1   18.10    7.30
  -9   3   1   27.70    4.90
   8  -3  -1   36.60    7.70
   8  -3  -1   61.49    6.10
   8  -3  -1   57.99    9.10
  -8   3   1   57.69    5.50
  -8   3   1   56.19    6.70
  -8   3   1   72.09   10.30
   7  -3  -1   10.90    6.10
   7  -3  -1    5.90    5.30
   7  -3  -1   -1.60    3.20
  -7   3   1   -2.10    3.20
  -7   3   1   -3.60    5.50
   6  -3  -1  551.44   21.20
   6  -3  -1  564.64   17.10
   6  -3  -1  563.84   21.60
   6  -3  -1  556.24   17.70
  -6   3   1  561.84   22.20
   5  -3  -1  357.56   15.80
   5  -3  -1  346.37   12.30
  -5   3   1  347.57    9.30
  -5   3   1  329.07   16.10
  -5   3   1  353.76   12.90
  -5   3   1  365.16   15.90
   4  -3  -1 1216.78   31.10
   4  -3  -1 1193.18   33.20
   4  -3  -1 1165.08   32.50
   4  -3  -1 1233.18   30.40
  -4   3   1 1143.99   32.90
  -4   3   1 1172.68   28.90
  -4   3   1 1203.28   29.50
  -4   3   1 1197.28   33.10
  -4   3   1 1158.48   30.80
   3  -3  -1   25.30    4.20
   3  -3  -1   20.90    4.40
   3  -3  -1   25.00    4.00
   3  -3  -1   26.30    4.00
   3  -3  -1   28.00    4.30
  -3   3   1   20.90    3.90
  -3   3   1   24.80    3.50
  -3   3   1   30.40    4.20
  -3   3   1   19.80    4.40
  -3   3   1   18.00    4.10
   2  -3  -1  823.22   22.40
   2  -3  -1  831.02   22.90
   2  -3  -1  822.92   22.10
  -2   3   1  813.62   22.40
  -2   3   1  791.12   21.40
  -2   3   1  809.52   23.30
  -2   3   1  835.02   22.60
  -2   3   1  805.62   22.80
  -2   3   1  821.42   22.40
   1  -3  -1   34.70    4.90
   1  -3  -1   37.70    4.90
   1  -3  -1   42.70    4.60
   1  -3  -1   42.20    4.70
  -1   3   1   45.00    5.40
  -1   3   1   41.90    4.60
  -1   3   1   38.30    4.50
  -1   3   1   39.40    4.60
  -1   3   1   37.70    5.80
  -1   3   1   39.30    4.40
   0  -3  -1 1768.12   43.00
   0  -3  -1 1762.92   43.70
   0  -3  -1 1718.53   41.40
   0   3   1 1766.92   41.70
   0   3   1 1712.83   41.90
   0   3   1 1772.82   43.10
   0   3   1 1773.72   44.00
  -1  -3  -1    8.50    2.60
  -1  -3  -1    0.10    4.00
   1   3   1    3.30    2.30
   1   3   1   -2.00    4.20
   1   3   1    6.40    3.60
  -2  -3  -1  711.43   18.30
  -2  -3  -1  709.33   16.30
  -2  -3  -1  706.43   20.60
   2   3   1  686.03   19.70
   2   3   1  718.33   18.30
   2   3   1  703.23   20.70
  -3  -3  -1   26.20    4.40
   3   3   1   23.00    2.90
   3   3   1   23.20    4.20
   3   3   1   17.60    3.70
  -4  -3  -1  138.59    7.80
   4   3   1  136.99    7.10
   4   3   1  134.49    3.80
   4   3   1  142.39    7.90
  -5  -3  -1   49.70    6.30
   5   3   1   35.60    3.20
  -6  -3  -1  211.38   10.30
   6   3   1  222.68    9.70
   6   3   1  205.48    7.80
   6   3   1  205.08   10.10
  -7  -3  -1    0.00    3.70
   7   3   1    4.10    6.30
   7   3   1   -3.40    2.70
   7   3   1   -6.70    3.00
   7   3   1   -3.30    3.50
  -8  -3  -1   45.20    5.70
   8   3   1   44.80    5.50
   8   3   1   41.20    5.70
   8   3   1   50.19    9.90
   8   3   1   41.30    5.50
  -9  -3  -1    8.30    4.00
   9   3   1   12.00    4.70
   9   3   1    3.70    8.00
   9   3   1   12.20    3.90
   9   3   1   15.40    4.50
 -10  -3  -1   34.90    5.10
  10   3   1   28.70   10.00
  10   3   1   39.20    6.70
  10   3   1   43.90    6.60
  10   3   1   35.10    4.70
  11   3   1    3.20    2.50
  11   3   1    1.30    8.40
  11   3   1    2.50    2.50
  11   3   1   14.90    6.10
  11   3   1    7.60    5.00
  11   3   1   14.90    5.60
  12   3   1   16.10    7.20
  12   3   1   22.60    5.80
  12   3   1    8.00    6.80
  12   3   1   16.50    9.70
  13   3   1   37.20    6.80
  13   3   1   31.30    6.30
  13   3   1   15.20   10.80
  13   3   1   40.30   10.00
  14   3   1    4.90    8.10
  14   3   1   -5.50    9.20
  14   3   1    7.80    4.90
  14   3   1   11.50    5.10
  14  -4  -1   75.39   14.70
  14  -4  -1   50.89   10.20
  14  -4  -1   28.00   11.00
  14  -4  -1   41.50   12.10
  13  -4  -1    2.00    5.30
  13  -4  -1   13.10    9.30
  13  -4  -1    6.00    8.70
 -13   4   1    4.50    3.80
  12  -4  -1   28.00   10.20
  12  -4  -1   36.00    6.70
  12  -4  -1   18.20    9.60
 -12   4   1   43.70    6.80
 -12   4   1   33.60   17.80
 -12   4   1   25.60    5.30
  11  -4  -1    9.70    5.40
  11  -4  -1    7.50    8.70
 -11   4   1   14.80    5.20
 -11   4   1    5.90    8.30
 -11   4   1    6.20    4.80
  10  -4  -1   39.20    6.80
  10  -4  -1   42.20   10.20
  10  -4  -1   42.60    9.90
 -10   4   1   38.80    6.60
 -10   4   1   49.40    7.60
 -10   4   1   46.10   10.60
   9  -4  -1   21.70    8.30
   9  -4  -1   35.10    8.20
  -9   4   1   14.50    5.60
  -9   4   1   22.50    5.10
  -9   4   1   17.00    7.60
   8  -4  -1    9.10    6.30
   8  -4  -1   12.30    4.40
   8  -4  -1   32.70    7.90
  -8   4   1    6.30    5.00
  -8   4   1   24.90    7.50
  -8   4   1   14.40    4.30
   7  -4  -1   29.80    7.40
   7  -4  -1   41.60    8.10
   7  -4  -1   24.10    5.10
  -7   4   1   26.90    8.00
  -7   4   1   26.00    6.30
  -7   4   1   34.60    5.60
   6  -4  -1   -1.20    5.50
   6  -4  -1    4.20    4.30
  -6   4   1   -1.60    4.90
  -6   4   1    1.00    2.50
  -6   4   1    2.00    4.30
  -6   4   1    3.30    6.10
  -6   4   1   -1.50    5.30
  -6   4   1   -2.10    2.20
   5  -4  -1   60.89    8.50
   5  -4  -1   58.89    8.20
   5  -4  -1   57.09    6.60
  -5   4   1   63.59    7.50
  -5   4   1   66.19    5.70
  -5   4   1   60.79    8.30
  -5   4   1   57.69    6.20
  -5   4   1   56.69    8.20
  -5   4   1   59.69    8.80
   4  -4  -1  102.29    7.60
   4  -4  -1   84.59    8.20
   4  -4  -1  103.39    9.20
  -4   4   1   91.79    9.00
  -4   4   1  101.69    9.50
  -4   4   1   84.89    7.10
  -4   4   1   88.19    6.60
  -4   4   1   93.39    7.70
   3  -4  -1   37.70    6.10
   3  -4  -1   42.50    5.70
   3  -4  -1   35.90    5.70
   3  -4  -1   33.60    5.10
  -3   4   1   35.30    5.70
  -3   4   1   28.50    5.20
  -3   4   1   44.80    6.10
  -3   4   1   36.60    6.30
  -3   4   1   37.30    4.90
  -3   4   1   34.40    5.50
   2  -4  -1   59.59    5.50
   2  -4  -1   62.09    5.50
   2  -4  -1   57.89    5.90
   2  -4  -1   67.99    6.20
  -2   4   1   56.69    5.90
  -2   4   1   68.49    6.80
  -2   4   1   53.59    5.80
  -2   4   1   52.69    5.00
  -2   4   1   61.69    5.70
  -2   4   1   55.29    5.60
   1  -4  -1  496.15   15.10
   1  -4  -1  479.65   15.30
  -1   4   1  473.05   16.00
  -1   4   1  481.35   16.80
  -1   4   1  499.75   16.40
  -1   4   1  476.15   15.20
  -1   4   1  475.65   15.30
  -1   4   1  473.25   15.00
   0  -4  -1 4648.63  107.99
   0   4   1 4502.25  106.79
   0   4   1 4645.04  108.19
  -1  -4  -1 1552.24   37.70
  -1  -4  -1 1567.94   41.00
   1   4   1 1589.04   38.00
   1   4   1 1511.65   41.00
   1   4   1 1584.14   40.20
  -2  -4  -1  367.86   10.10
  -2  -4  -1  379.26   11.60
  -2  -4  -1  366.36   14.10
   2   4   1  364.96   11.40
   2   4   1  363.16   13.30
  -3  -4  -1  188.88    7.90
  -3  -4  -1  180.48    9.60
   3   4   1  188.28    7.60
   3   4   1  192.68    9.60
   3   4   1  180.28    9.80
  -4  -4  -1  166.18   10.30
   4   4   1  184.18    9.70
   4   4   1  180.68    8.30
   4   4   1  171.88    9.90
  -5  -4  -1  480.45   17.80
   5   4   1  524.35   18.40
   5   4   1  495.95   17.30
   5   4   1  506.35   16.20
  -6  -4  -1  560.24   19.10
   6   4   1  565.44   18.40
   6   4   1  546.75   13.30
   6   4   1  569.14   19.40
   6   4   1  562.14   18.10
  -7  -4  -1   66.39    7.00
   7   4   1   68.39    3.60
   7   4   1   60.89    6.90
   7   4   1   72.79    6.90
   7   4   1   70.99    4.10
  -8  -4  -1   36.50    6.10
   8   4   1   39.10    4.30
   8   4   1   28.00    5.50
   8   4   1   33.80    5.80
   8   4   1   34.10    3.50
   8   4   1   32.90    8.90
  -9  -4  -1    6.80    4.40
   9   4   1   11.70    3.30
   9   4   1   10.30    4.90
   9   4   1    1.80    7.00
   9   4   1    5.00    3.30
   9   4   1   15.00    5.40
  10   4   1   85.39    9.80
  10   4   1   64.19    5.60
  10   4   1   76.59   14.00
  10   4   1   68.59    7.00
  10   4   1   61.29    6.70
  11   4   1   43.50    5.70
  11   4   1   16.30    9.90
  11   4   1   35.60    5.10
  11   4   1   49.80    8.60
  11   4   1   33.50    4.80
  11   4   1   43.20    6.60
  12   4   1   39.50   12.60
  12   4   1   35.90    6.80
  12   4   1   34.20    2.70
  12   4   1   40.10    5.80
  12   4   1   37.20    2.90
  12   4   1   32.10    6.60
  13   4   1    3.20    8.00
  13   4   1    5.40    5.20
  13   4   1   17.20    6.70
  13   4   1    6.50    8.50
  13   4   1   17.40    4.30
  14   4   1   11.00    5.90
  14   4   1    4.10    8.30
  14   4   1    8.10   10.10
  14  -5  -1   12.00    9.10
  14  -5  -1   14.50    9.30
  14  -5  -1   11.10    6.30
  13  -5  -1   85.79   15.00
  13  -5  -1   74.19    9.90
  13  -5  -1   53.69   12.40
 -13   5   1   61.89   13.30
 -13   5   1   89.69    8.60
  12  -5  -1   10.40    6.10
  12  -5  -1    1.50    8.10
  12  -5  -1   14.20    8.30
 -12   5   1  -10.10    7.60
  11  -5  -1   68.59   12.80
  11  -5  -1   68.69    9.00
  11  -5  -1   84.59   13.10
 -11   5   1   81.69    8.60
 -11   5   1   88.89   10.80
 -11   5   1   59.79   12.30
  10  -5  -1   27.10    6.50
  10  -5  -1   24.80    8.60
  10  -5  -1   23.00    9.30
 -10   5   1   23.90    9.30
 -10   5   1   30.30    7.80
   9  -5  -1   -2.30    5.60
   9  -5  -1   13.20    7.60
   9  -5  -1    7.70    5.40
  -9   5   1    5.00    5.90
  -9   5   1    3.00    4.80
  -9   5   1   -2.30    6.50
   8  -5  -1   14.50    5.10
   8  -5  -1    7.60    6.20
   8  -5  -1   -1.10    5.50
  -8   5   1   22.20    6.80
  -8   5   1   10.00    4.90
  -8   5   1   22.10    8.10
   7  -5  -1    5.00    4.40
   7  -5  -1   -1.20    5.00
   7  -5  -1    4.30    5.20
  -7   5   1   10.70    2.50
  -7   5   1    7.90    5.10
  -7   5   1    4.20    2.10
  -7   5   1    2.70    4.10
  -7   5   1   15.70    7.10
   6  -5  -1   30.70    7.20
   6  -5  -1   23.40    6.40
   6  -5  -1   18.80    5.60
  -6   5   1   20.30    6.40
  -6   5   1   32.30    5.00
  -6   5   1   24.30    5.90
  -6   5   1   40.70    8.50
  -6   5   1   34.50    7.30
  -6   5   1   24.60    4.80
   5  -5  -1   59.89    8.80
   5  -5  -1   49.30    7.90
   5  -5  -1   56.09    6.90
  -5   5   1   54.59    8.80
  -5   5   1   43.60    7.70
  -5   5   1   60.69    7.30
  -5   5   1   41.40    6.60
  -5   5   1   51.79    6.50
   4  -5  -1    4.90    5.40
   4  -5  -1   -1.50    5.10
   4  -5  -1    5.40    5.10
  -4   5   1   10.90    6.20
  -4   5   1    9.70    5.70
  -4   5   1    6.60    4.80
  -4   5   1    3.60    6.40
  -4   5   1    5.70    5.60
  -4   5   1   11.90    6.00
   3  -5  -1   95.49    8.40
   3  -5  -1  100.39    8.10
   3  -5  -1   92.39    9.20
  -3   5   1   96.09    8.60
  -3   5   1   91.89    9.60
  -3   5   1   96.29    7.80
  -3   5   1   76.99    8.30
  -3   5   1   97.69    9.20
  -3   5   1  100.59    9.10
   2  -5  -1   93.69    7.30
   2  -5  -1   79.39    7.10
   2  -5  -1   95.69    7.60
  -2   5   1   80.59    7.50
  -2   5   1   91.49    7.00
  -2   5   1   72.59    8.40
  -2   5   1   87.59    7.90
  -2   5   1   83.79    7.60
  -2   5   1   92.29    8.10
   1  -5  -1  529.65   17.30
   1  -5  -1  553.04   17.60
  -1   5   1  532.75   17.80
  -1   5   1  555.24   18.90
  -1   5   1  557.64   20.30
  -1   5   1  558.74   17.80
  -1   5   1  554.44   19.00
  -1   5   1  541.25   17.60
   0  -5  -1    8.20    3.30
   0   5   1   13.70    5.80
   0   5   1    6.70    3.10
   0   5   1    4.50    4.80
   0   5   1    8.30    3.80
   0   5   1   -2.00    4.30
   0   5   1    7.70    4.30
  -1  -5  -1   16.70    5.90
  -1  -5  -1   23.00    3.80
   1   5   1   16.30    4.80
   1   5   1   12.60    4.30
   1   5   1   10.60    3.30
  -2  -5  -1    7.60    3.20
  -2  -5  -1    8.00    5.40
   2   5   1    2.20    2.70
   2   5   1    1.60    4.40
   2   5   1    0.80    3.90
  -3  -5  -1  179.38   11.20
  -3  -5  -1  193.38    5.80
  -3  -5  -1  194.48    9.00
   3   5   1  195.58   11.40
   3   5   1  207.48    8.90
   3   5   1  177.28   11.40
  -4  -5  -1   86.79    8.60
   4   5   1  107.89    7.20
   4   5   1   94.99    9.30
   4   5   1   88.69    9.00
  -5  -5  -1   10.90    5.30
   5   5   1    9.50    6.00
   5   5   1    9.50    3.90
   5   5   1    7.10    5.50
  -6  -5  -1   -4.30    4.60
   6   5   1   10.20    4.00
   6   5   1    3.30    5.30
   6   5   1    0.70    4.70
  -7  -5  -1   63.29    8.00
   7   5   1   55.19    7.70
   7   5   1   61.09    6.90
   7   5   1   63.99    7.30
  -8  -5  -1   69.19    7.40
   8   5   1   78.29    8.10
   8   5   1   75.29    8.10
   8   5   1   81.19    9.30
  -9  -5  -1   97.09    8.70
   9   5   1  108.19   10.90
   9   5   1   94.49   14.00
   9   5   1  102.39    9.30
   9   5   1   94.79    8.80
  10   5   1   14.80    6.00
  10   5   1   -2.00    8.30
  10   5   1   10.70    2.60
  10   5   1    9.60    2.30
  10   5   1    9.00    5.80
  10   5   1   -3.10    4.80
  10   5   1    6.20    5.30
  11   5   1   17.90   10.80
  11   5   1    8.90    4.80
  11   5   1   17.90    2.80
  11   5   1   12.80    4.90
  11   5   1   14.80    6.70
  11   5   1   12.30    5.80
  11   5   1    9.70    3.00
  12   5   1    7.30    5.40
  12   5   1   -1.30    2.50
  12   5   1    5.00    6.90
  12   5   1    8.10    9.30
  12   5   1    4.90    3.50
  12   5   1    4.70    2.50
  12   5   1    0.70    4.60
  13   5   1   16.10    7.60
  13   5   1   21.40   12.00
  13   5   1   26.00    3.40
  13   5   1   18.00    4.00
  14   5   1   -3.30    8.50
  14   5   1    5.70    8.30
  14   5   1    5.60    5.00
  14  -6  -1    5.90    9.50
  13  -6  -1    6.60    8.00
  13  -6  -1    8.10    7.50
  13  -6  -1   -3.80    5.10
 -13   6   1   -2.60    9.40
 -13   6   1   22.30    7.60
  12  -6  -1   24.50   10.90
  12  -6  -1   37.70   11.30
  12  -6  -1   14.70    7.40
 -12   6   1   30.60   11.20
 -12   6   1   33.90    7.10
  11  -6  -1   14.40    8.60
  11  -6  -1   13.00    6.70
  11  -6  -1   12.70    8.00
 -11   6   1   19.60    8.00
 -11   6   1   13.10    8.70
  10  -6  -1   62.69   11.30
  10  -6  -1   74.59    8.90
  10  -6  -1   68.59   12.00
 -10   6   1   78.29    8.90
 -10   6   1   78.09   10.90
 -10   6   1   58.89   12.20
   9  -6  -1   20.00    7.20
   9  -6  -1   23.00    8.50
   9  -6  -1   16.00    7.90
  -9   6   1   23.80    8.00
  -9   6   1   32.00    7.10
  -9   6   1   12.80    9.20
   8  -6  -1   13.50    5.80
   8  -6  -1   13.50    6.70
   8  -6  -1    1.40    6.90
  -8   6   1   11.50    5.80
  -8   6   1   -4.20    7.00
  -8   6   1   11.40    7.10
   7  -6  -1   99.49   10.40
   7  -6  -1   95.39    8.90
   7  -6  -1  120.79   11.90
  -7   6   1  107.99    9.40
  -7   6   1   89.69    7.00
  -7   6   1  105.09   12.00
  -7   6   1   92.69    6.90
  -7   6   1  101.29   10.50
  -7   6   1  113.99   11.20
   6  -6  -1   -1.80    4.10
   6  -6  -1   13.60    5.60
   6  -6  -1    2.20    5.70
  -6   6   1    0.90    5.40
  -6   6   1    7.70    6.60
  -6   6   1   10.00    4.90
  -6   6   1   10.20    5.60
  -6   6   1    9.80    4.80
   5  -6  -1  107.79    9.90
   5  -6  -1   91.59    8.50
   5  -6  -1  118.69   10.80
  -5   6   1  106.19   10.40
  -5   6   1  118.29    9.50
  -5   6   1  139.79   11.90
  -5   6   1  114.29    9.40
  -5   6   1  120.79    8.40
  -5   6   1  117.49   10.90
   4  -6  -1  273.57   14.00
   4  -6  -1  281.97   14.80
   4  -6  -1  307.67   16.90
  -4   6   1  276.97   16.30
  -4   6   1  256.97   13.90
  -4   6   1  277.27   15.20
  -4   6   1  285.57   15.40
  -4   6   1  284.17   13.00
  -4   6   1  289.77   14.30
   3  -6  -1  274.77   14.00
   3  -6  -1  278.77   13.50
   3  -6  -1  290.27   13.70
  -3   6   1  253.07   14.20
  -3   6   1  263.77   14.00
  -3   6   1  263.07   13.20
  -3   6   1  288.07   13.40
  -3   6   1  261.37   14.20
  -3   6   1  263.47   13.80
   2  -6  -1   69.29    7.90
   2  -6  -1   66.69    8.60
  -2   6   1   88.29    9.40
  -2   6   1   73.69    9.70
  -2   6   1   75.29   10.70
  -2   6   1   73.39    8.40
  -2   6   1   72.69    9.80
  -2   6   1   77.29    8.70
   1  -6  -1  316.47   13.60
   1  -6  -1  321.27   13.90
  -1   6   1  333.27   14.20
  -1   6   1  291.87   14.20
  -1   6   1  314.77   15.40
  -1   6   1  339.97   16.80
  -1   6   1  325.97   14.20
  -1   6   1  319.47   14.20
   0  -6  -1  130.89    8.70
   0   6   1  113.19   10.40
   0   6   1  141.39    9.90
   0   6   1  129.89    9.60
   0   6   1  130.39   10.90
   0   6   1  151.88    9.50
   0   6   1  137.89   11.90
  -1  -6  -1  767.62   22.20
  -1  -6  -1  793.12   26.30
   1   6   1  732.33   24.70
   1   6   1  761.02   24.00
   1   6   1  769.22   26.40
   1   6   1  748.13   25.30
   1   6   1  767.62   22.70
  -2  -6  -1    5.20    6.60
  -2  -6  -1    7.80    3.90
   2   6   1    1.10    3.70
   2   6   1    7.10    6.90
   2   6   1    1.50    5.80
  -3  -6  -1  159.68    6.30
  -3  -6  -1  147.29    8.90
  -3  -6  -1  139.49   11.70
   3   6   1  144.99   11.70
   3   6   1  162.58   13.20
   3   6   1  167.78    8.90
  -4  -6  -1  172.88    9.40
  -4  -6  -1  150.48   11.30
   4   6   1  190.78    9.30
   4   6   1  175.08   12.30
  -5  -6  -1  550.84   21.10
   5   6   1  563.34   21.50
   5   6   1  600.44   18.30
   5   6   1  518.55   22.60
  -6  -6  -1  117.79    9.40
   6   6   1  102.79   10.00
   6   6   1  129.39    8.20
   6   6   1   88.29    9.30
  -7  -6  -1  300.67   14.90
   7   6   1  292.17   14.70
   7   6   1  291.97   14.70
   7   6   1  315.37   15.60
  -8  -6  -1   43.80    8.00
   8   6   1   48.30    6.80
   8   6   1   48.10    8.20
   8   6   1   35.70    7.50
   9   6   1   24.00    6.10
   9   6   1   11.20    6.70
   9   6   1   20.30    6.90
   9   6   1   16.70    5.70
  10   6   1   15.30    6.50
  10   6   1   20.00    5.80
  10   6   1   22.00    7.50
  10   6   1   20.60   12.70
  10   6   1   12.50    5.80
  11   6   1   -8.70    7.80
  11   6   1   10.40    5.70
  11   6   1    5.40    6.00
  11   6   1    8.90    6.60
  11   6   1   -1.40    5.30
  12   6   1   53.69   14.00
  12   6   1   31.20    6.00
  12   6   1   41.60    8.40
  12   6   1   43.20    8.70
  13   6   1   23.10    4.30
  13   6   1   21.00   11.50
  13   6   1   15.30    7.40
  13   6   1   23.10    4.00
  13   6   1   51.69   10.10
  13  -7  -1    6.20    7.20
  13  -7  -1    4.30    8.30
  13  -7  -1   -6.60    7.20
  12  -7  -1    8.30    8.90
  12  -7  -1   10.20    7.70
  12  -7  -1    5.20    6.50
 -12   7   1   -0.10    8.20
 -12   7   1   29.00    8.40
  11  -7  -1   32.80    9.90
  11  -7  -1   28.10    9.30
  11  -7  -1   40.60    9.90
 -11   7   1   34.70    9.20
  10  -7  -1   18.00    7.60
  10  -7  -1   13.00    9.00
  10  -7  -1   16.10    7.00
 -10   7   1   15.70    7.70
 -10   7   1    8.60    9.90
 -10   7   1   11.20    6.60
   9  -7  -1   25.00    7.80
   9  -7  -1   25.70    9.30
   9  -7  -1   29.40    8.80
  -9   7   1   20.70    7.90
  -9   7   1   14.00    9.30
  -9   7   1   30.30    7.80
   8  -7  -1   20.50    7.70
   8  -7  -1   12.90    6.80
   8  -7  -1   16.50    6.30
  -8   7   1   14.90    4.70
  -8   7   1   16.30    8.10
  -8   7   1   13.60    4.60
  -8   7   1   22.50    7.00
  -8   7   1    7.30    6.00
  -8   7   1   16.40    9.20
   7  -7  -1   86.99   11.10
   7  -7  -1   64.79    9.40
   7  -7  -1   68.89   11.00
  -7   7   1   65.59    9.00
  -7   7   1   96.39   11.90
  -7   7   1   60.79   11.10
  -7   7   1   58.89    7.70
  -7   7   1   63.69    7.30
   6  -7  -1  458.95   20.80
   6  -7  -1  473.75   19.70
   6  -7  -1  461.85   18.90
  -6   7   1  427.66   18.80
  -6   7   1  441.96   20.70
  -6   7   1  471.35   18.50
  -6   7   1  467.95   21.70
  -6   7   1  434.96   21.40
  -6   7   1  457.55   17.40
   5  -7  -1   52.19    8.40
   5  -7  -1   54.49    8.30
   5  -7  -1   57.09    9.40
  -5   7   1   52.09    8.30
  -5   7   1   46.10    8.90
  -5   7   1   60.39    9.90
  -5   7   1   53.49    8.70
  -5   7   1   48.00    7.30
   4  -7  -1  232.88   13.90
   4  -7  -1  223.98   12.80
   4  -7  -1  208.18   12.80
  -4   7   1  223.58   13.70
  -4   7   1  232.28   15.00
  -4   7   1  262.97   17.60
  -4   7   1  254.87   14.60
  -4   7   1  219.48   13.80
  -4   7   1  255.47   12.90
   3  -7  -1  595.24   21.60
   3  -7  -1  571.94   20.70
   3  -7  -1  593.54   21.90
  -3   7   1  540.15   23.50
  -3   7   1  576.94   22.00
  -3   7   1  572.94   21.90
  -3   7   1  543.85   21.60
  -3   7   1  527.25   19.90
   2  -7  -1   75.59    9.00
   2  -7  -1   66.99    8.40
  -2   7   1   55.59   10.00
  -2   7   1   67.79   10.20
  -2   7   1   76.29    9.10
  -2   7   1   76.59    9.20
  -2   7   1   77.69    9.10
  -2   7   1   70.49   11.50
   1  -7  -1  630.24   22.00
   1  -7  -1  680.53   22.20
  -1   7   1  630.34   22.20
  -1   7   1  677.23   23.00
  -1   7   1  673.93   24.60
  -1   7   1  657.53   24.30
  -1   7   1  623.54   24.90
  -1   7   1  634.04   22.20
   0  -7  -1    3.10    4.60
   0   7   1    4.70    6.30
   0   7   1   -5.00    7.90
   0   7   1   -1.00    5.00
   0   7   1    0.20    6.90
   0   7   1   -0.90    6.60
   0   7   1   14.80    5.40
  -1  -7  -1  158.68    9.60
   1   7   1  176.28   10.50
   1   7   1  154.68   15.30
   1   7   1  159.48   12.90
   1   7   1  173.68   11.60
   1   7   1  142.49   12.40
  -2  -7  -1  432.96   15.50
  -2  -7  -1  418.36   14.80
   2   7   1  413.96   17.70
   2   7   1  430.36   19.20
   2   7   1  441.26   20.40
   2   7   1  467.65   16.30
   2   7   1  460.25   19.40
  -3  -7  -1  218.18    8.50
  -3  -7  -1  230.48   10.80
  -3  -7  -1  205.28   13.80
   3   7   1  222.68   13.80
   3   7   1  227.98   13.60
   3   7   1  210.58   14.40
   3   7   1  224.28   10.80
  -4  -7  -1    4.70    6.10
  -4  -7  -1    5.40    4.00
  -4  -7  -1    3.60    1.80
   4   7   1    4.70    3.80
   4   7   1   -1.00    5.30
   4   7   1   16.80    7.60
  -5  -7  -1    2.60    5.50
   5   7   1   13.30    4.20
   5   7   1    2.70    6.10
   5   7   1   10.90    6.00
  -6  -7  -1   27.10    7.10
   6   7   1   10.30    6.20
   6   7   1   11.60    7.00
   6   7   1   18.70    4.70
  -7  -7  -1   58.99    9.00
   7   7   1   60.29    9.40
   7   7   1   51.79    6.70
   7   7   1   56.29    8.40
   7   7   1   68.29    9.80
   8   7   1   89.39   10.20
   8   7   1   82.79    8.70
   8   7   1  102.29   10.00
   8   7   1   93.59   10.70
   9   7   1   81.59   10.60
   9   7   1   87.09    9.90
   9   7   1   83.19   11.30
   9   7   1   65.89    8.30
  10   7   1   11.60    6.80
  10   7   1   13.20    5.80
  10   7   1   -0.40    6.00
  10   7   1    7.10    6.00
  11   7   1    4.60    5.10
  11   7   1   15.30    6.20
  11   7   1   21.20   11.00
  11   7   1   12.00    5.90
  11   7   1   16.20    6.80
  12   7   1   -2.90    6.80
  12   7   1   28.50   11.40
  12   7   1   -6.10    5.30
  12   7   1    4.50    4.90
  13   7   1   14.30   10.90
  13   7   1   25.20    7.90
  13  -8  -1   16.50    8.60
  13  -8  -1   12.30    7.60
  13  -8  -1   23.80   11.50
 -13   8   1    4.20    8.10
  12  -8  -1   12.00    7.90
  12  -8  -1   10.30   10.10
  12  -8  -1    0.10    6.60
 -12   8   1   25.70   10.40
 -12   8   1   33.80    8.30
  11  -8  -1    1.50    6.40
  11  -8  -1    4.00    7.60
  11  -8  -1   -0.40    7.30
 -11   8   1   19.70    8.00
 -11   8   1   -3.10    8.90
  10  -8  -1   34.50   10.60
  10  -8  -1   25.70    8.20
  10  -8  -1   28.90    8.80
 -10   8   1   38.60    9.10
 -10   8   1   31.90   10.70
   9  -8  -1   65.89   10.70
   9  -8  -1   60.09   10.40
   9  -8  -1   62.19   11.80
  -9   8   1   64.09    5.50
  -9   8   1   62.19    5.40
  -9   8   1   59.09   13.30
   8  -8  -1   -1.60    6.80
   8  -8  -1   -6.00    5.90
   8  -8  -1    8.50    8.00
  -8   8   1    1.70    5.80
  -8   8   1    5.60    6.60
  -8   8   1   -1.70    5.00
  -8   8   1   -0.80    6.20
  -8   8   1   -3.90    8.60
   7  -8  -1   78.09   10.80
   7  -8  -1   79.29   10.80
   7  -8  -1   76.79   10.80
  -7   8   1   81.79    9.20
  -7   8   1   79.79   12.00
  -7   8   1   78.79   10.60
  -7   8   1   58.59   10.50
  -7   8   1   84.49   13.40
   6  -8  -1   21.60    6.60
   6  -8  -1   13.10    7.40
   6  -8  -1   15.20    6.90
  -6   8   1   23.50    7.90
  -6   8   1   30.20    8.90
  -6   8   1   19.80    7.40
  -6   8   1   15.50    8.20
  -6   8   1   33.30    8.10
   5  -8  -1   46.90    8.60
   5  -8  -1   59.89    9.00
   5  -8  -1   41.00    7.60
  -5   8   1   54.69    9.50
  -5   8   1   64.29    9.80
  -5   8   1   37.50    8.10
  -5   8   1   49.90   10.20
  -5   8   1   47.50    8.90
  -5   8   1   49.90    7.70
   4  -8  -1   49.00    8.60
   4  -8  -1   60.99    8.30
   4  -8  -1   61.89    9.20
  -4   8   1   58.09    9.70
  -4   8   1   66.59   11.20
  -4   8   1   81.99    8.30
  -4   8   1   67.79    9.80
  -4   8   1   57.49    9.00
  -4   8   1   50.99    8.90
   3  -8  -1   40.20    7.30
   3  -8  -1   60.89    8.40
  -3   8   1   42.20    7.70
  -3   8   1   56.49    8.50
  -3   8   1   39.90    8.70
  -3   8   1   39.70    9.90
  -3   8   1   52.79    9.40
  -3   8   1   51.19    7.90
   2  -8  -1    3.70    5.10
   2  -8  -1    6.00    5.10
  -2   8   1    4.50    6.00
  -2   8   1    1.80    5.30
  -2   8   1    4.40    5.40
  -2   8   1    1.80    6.60
  -2   8   1    4.70    5.30
   1  -8  -1  463.05   18.60
   1  -8  -1  490.85   18.40
  -1   8   1  429.96   20.30
  -1   8   1  446.86   18.60
  -1   8   1  436.96   19.60
  -1   8   1  439.16   22.00
  -1   8   1  459.95   19.00
  -1   8   1  465.85   20.40
   0  -8  -1  263.87   13.10
   0   8   1  268.87   16.20
   0   8   1  265.67   14.50
   0   8   1  264.17   13.90
   0   8   1  284.87   13.90
   0   8   1  284.47   16.20
  -1  -8  -1  317.87   14.00
   1   8   1  327.27   15.60
   1   8   1  319.17   18.50
   1   8   1  333.97   14.70
   1   8   1  331.27   16.40
   1   8   1  365.16   18.20
   1   8   1  357.46   17.80
  -2  -8  -1  450.15   16.00
  -2  -8  -1  447.66   16.70
   2   8   1  452.85   19.60
   2   8   1  442.36   20.20
   2   8   1  447.86   17.10
   2   8   1  445.86   21.50
   2   8   1  447.26   18.90
  -3  -8  -1   37.00    5.70
  -3  -8  -1   26.70    4.50
   3   8   1   26.20    7.50
   3   8   1   22.40    8.20
   3   8   1   24.00    5.10
   3   8   1   22.90    8.00
  -4  -8  -1   26.10    3.20
  -4  -8  -1   32.10    5.50
   4   8   1   29.60    7.70
   4   8   1   15.30    4.70
   4   8   1   25.00    8.20
   4   8   1   29.00    7.50
   5   8   1  100.59   12.20
   5   8   1  136.99   12.20
   5   8   1   92.09   11.40
   5   8   1  106.19    8.50
   6   8   1   88.69   12.50
   6   8   1   77.29   10.40
   6   8   1   67.79    7.50
   6   8   1   75.59   10.60
   7   8   1  176.18   14.40
   7   8   1  192.18   11.30
   7   8   1  174.58   13.90
   7   8   1  206.18   14.20
   8   8   1   21.00    8.30
   8   8   1   23.30    8.40
   8   8   1   26.40    6.10
   8   8   1   36.30    7.60
   9   8   1   22.20    8.00
   9   8   1   20.70    8.10
   9   8   1   24.00    7.50
   9   8   1   15.20    6.00
  10   8   1  213.08   14.40
  10   8   1  212.48   13.50
  10   8   1  216.78   15.40
  10   8   1  215.38   14.70
  11   8   1   21.50    7.40
  11   8   1   30.00   11.00
  11   8   1   12.30    6.00
  12   8   1   39.40   12.40
  12   8   1   24.10    6.40
  12   8   1   29.60    8.30
  12   8   1   21.90    8.00
  13   8   1  -14.70    5.30
  13   8   1    4.50    9.10
  13   8   1   13.80    8.40
  13   8   1    1.10    5.00
  12  -9  -1   25.30   10.00
  12  -9  -1   60.69   13.50
  12  -9  -1   28.70    9.30
 -12   9   1   39.00   14.10
  11  -9  -1    8.30    7.30
  11  -9  -1   -4.90    6.90
  11  -9  -1   -6.50    6.50
 -11   9   1   -5.00    9.40
 -11   9   1    7.30    7.00
  10  -9  -1    2.40    7.20
  10  -9  -1   -3.30    7.70
  10  -9  -1    7.40    8.10
 -10   9   1   10.20    7.70
 -10   9   1   -6.60    9.20
   9  -9  -1   13.80    8.00
   9  -9  -1    6.50    7.60
   9  -9  -1   22.00    9.50
  -9   9   1   -1.20    5.70
  -9   9   1    2.90    9.90
  -9   9   1   10.50    4.80
   8  -9  -1   79.19   11.20
   8  -9  -1   68.79   12.40
   8  -9  -1   91.29   12.40
  -8   9   1   82.99   11.60
  -8   9   1   75.39   14.20
  -8   9   1   81.99   13.30
   7  -9  -1  133.39   13.20
   7  -9  -1  134.59   12.70
   7  -9  -1  121.89   13.80
  -7   9   1  137.79   13.00
  -7   9   1  137.29   13.90
  -7   9   1  123.29   13.90
  -7   9   1  141.29   12.90
  -7   9   1  115.89   10.80
  -7   9   1  154.48   17.80
   6  -9  -1  698.83   28.30
   6  -9  -1  673.73   27.10
   6  -9  -1  698.83   26.90
  -6   9   1  682.93   25.30
  -6   9   1  628.74   28.70
  -6   9   1  697.03   28.70
  -6   9   1  679.63   27.20
  -6   9   1  696.43   26.60
  -6   9   1  685.93   29.60
   5  -9  -1   86.19   11.60
   5  -9  -1   86.39   10.90
   5  -9  -1   80.29   10.90
  -5   9   1   80.59   11.50
  -5   9   1   93.19   13.90
  -5   9   1   87.39   12.00
  -5   9   1   99.39   12.70
  -5   9   1   86.79    9.40
  -5   9   1   82.99   11.80
   4  -9  -1  126.29   11.70
   4  -9  -1  113.49   11.00
  -4   9   1  141.09   13.30
  -4   9   1  114.29   13.50
  -4   9   1  106.99   10.90
  -4   9   1  136.99   12.60
  -4   9   1  123.89   10.50
  -4   9   1  134.09   12.40
   3  -9  -1   27.70    6.80
   3  -9  -1   32.60    7.10
  -3   9   1   37.80    8.60
  -3   9   1   33.70    7.80
  -3   9   1   25.40    8.10
  -3   9   1   24.90    6.90
  -3   9   1   25.00    9.20
  -3   9   1   35.00    7.70
   2  -9  -1   87.89   10.20
   2  -9  -1   80.89    9.10
  -2   9   1   79.49   13.20
  -2   9   1  103.69   11.60
  -2   9   1   86.79    9.80
  -2   9   1   73.49   10.00
  -2   9   1   85.89    9.60
  -2   9   1  100.69   12.40
   1  -9  -1   22.60    5.60
  -1   9   1   27.40    6.90
  -1   9   1   37.90    9.10
  -1   9   1   39.30   10.20
  -1   9   1   28.20    7.10
  -1   9   1   21.20    7.90
  -1   9   1   29.60    7.30
   0  -9  -1   28.80    5.90
   0   9   1   39.90    9.40
   0   9   1   49.99    9.90
   0   9   1   43.90    8.00
   0   9   1   40.30    9.10
   0   9   1   43.50    8.60
   0   9   1   31.80    6.80
  -1  -9  -1  267.37   12.90
   1   9   1  266.57   13.80
   1   9   1  218.68   16.50
   1   9   1  248.18   14.50
   1   9   1  252.87   16.20
   1   9   1  261.17   16.30
   1   9   1  231.18   14.40
  -2  -9  -1  714.23   23.30
  -2  -9  -1  738.53   23.60
   2   9   1  735.53   29.90
   2   9   1  695.93   27.10
   2   9   1  723.13   28.00
   2   9   1  718.83   26.70
   2   9   1  750.52   24.70
   2   9   1  751.62   26.70
  -3  -9  -1  122.39    7.80
  -3  -9  -1  134.39    9.50
   3   9   1  110.89   11.90
   3   9   1  127.09   11.30
   3   9   1  134.99   12.70
   3   9   1  122.49   11.20
   3   9   1  144.49   13.90
  -4  -9  -1  239.28   12.20
  -4  -9  -1  220.08    8.60
   4   9   1  209.98   15.80
   4   9   1  220.78   12.20
   4   9   1  222.28   15.90
   4   9   1  228.88   15.40
  -5  -9  -1  141.29   10.40
   5   9   1  105.79   12.70
   5   9   1  124.39    9.90
   5   9   1  113.09   13.40
   5   9   1  131.39   12.70
   6   9   1   14.60    8.90
   6   9   1   16.10    5.50
   6   9   1   25.50    8.60
   6   9   1   41.80    9.90
   7   9   1    0.70    4.90
   7   9   1    9.10    7.40
   7   9   1   -3.90    7.30
   7   9   1   -9.80    5.20
   8   9   1   64.49   11.00
   8   9   1   69.89   10.80
   8   9   1   67.79   12.10
   8   9   1   45.50    7.40
   9   9   1   10.30    8.20
   9   9   1    6.50    7.20
   9   9   1    7.90    6.90
   9   9   1   11.20    5.20
  10   9   1    5.90    6.70
  10   9   1   13.70    7.20
  10   9   1    0.20    5.80
  10   9   1    8.40    7.70
  11   9   1    4.10    6.10
  11   9   1    6.00    5.90
  11   9   1   -8.90    4.80
  11   9   1   -4.40    5.60
  12   9   1   19.30    6.90
  12   9   1  -11.20    5.30
  12   9   1   17.10    6.70
  12   9   1   -0.80   10.10
  12   9   1   18.10    8.20
  12 -10  -1   -2.00    6.30
  12 -10  -1    2.10    7.30
  11 -10  -1   26.50   10.30
  11 -10  -1   23.90    9.20
  11 -10  -1   20.90    9.70
 -11  10   1   45.40   11.10
  10 -10  -1   13.30    7.40
  10 -10  -1   13.80    8.80
  10 -10  -1    7.90    7.00
 -10  10   1   -3.50    9.80
 -10  10   1    8.90    8.50
 -10  10   1    5.10    3.60
 -10  10   1   11.00    4.00
   9 -10  -1   34.00    8.70
   9 -10  -1   10.40    9.50
  -9  10   1   42.30   11.60
  -9  10   1   19.50   11.50
   8 -10  -1    7.80    7.20
   8 -10  -1    0.10    8.00
   8 -10  -1   14.60    9.00
  -8  10   1    9.10    7.10
  -8  10   1    1.90    7.40
  -8  10   1   11.30   10.60
  -8  10   1   26.30   10.30
   7 -10  -1   18.20    8.40
   7 -10  -1    7.90    7.70
   7 -10  -1   10.80    7.30
  -7  10   1   21.50    9.50
  -7  10   1    0.60    7.60
  -7  10   1   20.30    9.20
  -7  10   1    9.30    7.40
  -7  10   1    5.10    7.60
  -7  10   1   -0.10    9.60
   6 -10  -1   16.90    8.20
   6 -10  -1    7.70    7.80
   6 -10  -1    4.30    6.20
  -6  10   1   15.60    8.70
  -6  10   1    9.90    6.90
  -6  10   1   -2.80    8.10
  -6  10   1   11.10    8.80
  -6  10   1   10.00    9.20
   5 -10  -1   63.49   10.90
   5 -10  -1   63.39    9.90
  -5  10   1   53.59   11.30
  -5  10   1   56.39   10.70
  -5  10   1   57.29   12.30
  -5  10   1   47.40    9.40
  -5  10   1   73.69   11.40
  -5  10   1   60.49   11.30
   4 -10  -1    0.70    5.30
   4 -10  -1   14.30    7.00
  -4  10   1   -2.90    5.80
  -4  10   1    2.90    7.50
  -4  10   1    6.30    9.10
  -4  10   1    1.10    7.30
  -4  10   1    6.90    7.70
  -4  10   1   -0.70    6.20
   3 -10  -1   57.99    9.80
   3 -10  -1   46.70    8.80
  -3  10   1   68.99   12.50
  -3  10   1   58.19   10.00
  -3  10   1   52.69    9.20
  -3  10   1   48.80   10.70
  -3  10   1   58.79    9.90
   2 -10  -1   59.59    8.70
   2 -10  -1   61.79    9.60
  -2  10   1   48.00   10.20
  -2  10   1   54.69    9.10
  -2  10   1   48.80    9.30
  -2  10   1   57.69   10.80
  -2  10   1   44.60    8.40
  -2  10   1   47.60    9.60
   1 -10  -1   11.20    5.50
  -1  10   1    6.90    5.60
  -1  10   1    8.00    6.30
  -1  10   1   11.90    8.40
  -1  10   1   18.80    9.30
  -1  10   1   11.10    6.90
  -1  10   1   16.10    8.30
   0 -10  -1    7.90    5.40
   0  10   1   13.50    6.20
   0  10   1   17.70    8.10
   0  10   1   12.00    6.40
   0  10   1    3.60    6.00
   0  10   1   18.30    7.00
   0  10   1   23.80    9.70
  -1 -10  -1   35.70    6.60
   1  10   1   52.39   10.90
   1  10   1   33.20    9.40
   1  10   1   27.60   10.60
   1  10   1   32.50    6.80
  -2 -10  -1  120.29   10.10
  -2 -10  -1  128.49   10.50
   2  10   1  115.79   11.70
   2  10   1  119.39   13.30
   2  10   1   95.49   11.80
   2  10   1  118.79   10.50
   2  10   1  118.29   12.00
   2  10   1  119.29   13.20
  -3 -10  -1  224.78   12.40
  -3 -10  -1  184.98   10.60
   3  10   1  218.18   13.20
   3  10   1  182.38   16.30
   3  10   1  202.78   15.60
   3  10   1  182.68   13.50
   3  10   1  193.18   15.40
  -4 -10  -1    0.00    3.50
  -4 -10  -1    1.80    4.80
   4  10   1   -1.90    6.30
   4  10   1   12.70    8.40
   4  10   1   -0.30    4.80
   4  10   1    7.60    7.40
   4  10   1  -10.40    7.00
  -5 -10  -1  170.48    6.20
  -5 -10  -1  205.48   12.70
  -5 -10  -1  182.68    7.40
   5  10   1  217.98   16.00
   5  10   1  178.58   12.20
   5  10   1  171.48   15.20
   5  10   1  184.38   16.20
   6  10   1    5.30    8.20
   6  10   1    3.30    7.10
   6  10   1    0.40    4.90
   6  10   1    5.80    7.50
   7  10   1   70.29   12.40
   7  10   1   55.29   11.90
   7  10   1   56.19   11.20
   7  10   1   73.09    8.90
   8  10   1   -4.40    8.40
   8  10   1  -11.00    7.10
   8  10   1   -1.60    4.90
   8  10   1  -11.70    5.90
   9  10   1   32.00   10.00
   9  10   1   25.90    6.90
   9  10   1   24.70    9.10
   9  10   1   20.40    8.00
  10  10   1   23.50    8.70
  10  10   1   10.60    5.80
  10  10   1   18.80    9.20
  10  10   1   36.00    9.00
  11  10   1   23.60   10.50
  11  10   1   -0.20    6.00
  11  10   1   -0.60    5.50
  11  10   1    6.80    6.60
  12  10   1   18.10   10.90
  12  10   1    7.90    6.00
  12  10   1   -7.90    6.70
  12  10   1   10.30   12.20
  11 -11  -1    5.90    7.20
  11 -11  -1    7.30    8.40
  11 -11  -1    9.50    8.40
  10 -11  -1   23.00    8.60
  10 -11  -1   26.80   10.90
  10 -11  -1   24.70   10.20
 -10  11   1   28.50    6.40
 -10  11   1   13.60    9.80
 -10  11   1   22.80    6.40
   9 -11  -1   26.10   10.20
   9 -11  -1   38.10    9.70
   9 -11  -1   19.00    8.60
  -9  11   1   26.70    8.70
  -9  11   1   26.50   10.10
  -9  11   1    2.00   11.00
   8 -11  -1    3.00    7.40
   8 -11  -1   11.30    8.70
   8 -11  -1   -1.70    6.40
  -8  11   1    2.80    6.20
  -8  11   1    8.80    9.10
  -8  11   1    9.40   11.00
  -8  11   1   -2.70    6.80
   7 -11  -1   39.40    9.90
   7 -11  -1   39.50    9.30
  -7  11   1   25.80    9.40
  -7  11   1   45.80   11.60
  -7  11   1   45.30   11.00
   6 -11  -1   29.80    9.40
   6 -11  -1   24.10    8.20
  -6  11   1   49.10   11.40
  -6  11   1   16.90    9.30
  -6  11   1   14.10    8.10
  -6  11   1   26.50    9.50
  -6  11   1   33.10   11.70
  -6  11   1   12.70   10.50
   5 -11  -1   -1.00    6.30
   5 -11  -1   -7.10    6.50
  -5  11   1   -2.20    8.60
  -5  11   1    3.60    7.70
  -5  11   1   -2.50    7.90
  -5  11   1   11.90    8.60
  -5  11   1    5.50    8.10
   4 -11  -1  162.58   14.20
   4 -11  -1  152.58   14.40
  -4  11   1  169.08   16.80
  -4  11   1  126.99   15.40
  -4  11   1  160.88   13.50
  -4  11   1  177.88   17.70
  -4  11   1  139.39   14.00
  -4  11   1  162.48   16.00
   3 -11  -1   -8.70    6.40
   3 -11  -1   -1.90    6.00
  -3  11   1    9.40    9.70
  -3  11   1    4.00    7.50
  -3  11   1    5.20    6.90
  -3  11   1   17.60    8.50
  -3  11   1   -6.60    8.50
  -3  11   1   12.50    8.30
   2 -11  -1  146.69   12.90
  -2  11   1  182.78   15.10
  -2  11   1  170.08   16.30
  -2  11   1  177.68   14.10
  -2  11   1  121.19   14.20
  -2  11   1  140.49   13.70
  -2  11   1  137.29   16.80
   1 -11  -1   59.39    8.70
  -1  11   1   60.19   10.00
  -1  11   1   72.59   12.40
  -1  11   1   41.50   10.80
  -1  11   1   64.69   12.20
  -1  11   1   44.60    9.60
  -1  11   1   72.99   13.40
   0 -11  -1   15.20    6.50
   0  11   1   16.30    7.20
   0  11   1   16.30    8.10
   0  11   1    9.60    6.20
   0  11   1   19.60   11.10
   0  11   1   12.30    8.80
   0  11   1   39.30   10.80
  -1 -11  -1   64.29    8.60
  -1 -11  -1   79.89   10.90
   1  11   1   77.09   10.80
   1  11   1   71.69   11.50
   1  11   1   93.99   13.20
   1  11   1   56.19   12.10
   1  11   1   73.09    9.90
   1  11   1   46.20   13.10
  -2 -11  -1   53.69    8.90
  -2 -11  -1   44.90    8.20
   2  11   1   43.20   10.40
   2  11   1   67.19    9.30
   2  11   1   51.09   10.80
   2  11   1   33.30   10.70
   2  11   1   48.00   12.20
   2  11   1   45.40    9.50
  -3 -11  -1  100.69    9.90
  -3 -11  -1  110.49   10.90
   3  11   1  110.99   12.20
   3  11   1  123.49   15.80
   3  11   1  146.89   16.30
   3  11   1  121.09   13.30
   3  11   1  127.39   14.80
   3  11   1  116.19   11.60
  -4 -11  -1    2.70    4.10
  -4 -11  -1    5.90    6.30
   4  11   1    6.40    9.10
   4  11   1    9.30    6.10
   4  11   1   26.10   10.90
   4  11   1   15.00    7.50
   4  11   1   17.80   10.30
  -5 -11  -1   10.70    4.20
  -5 -11  -1   -2.00    5.50
  -5 -11  -1    1.30    2.60
   5  11   1    7.90    5.80
   5  11   1    7.70    8.70
   5  11   1    3.30    8.00
   5  11   1   -1.90    3.60
   5  11   1    0.60    7.10
   6  11   1   27.00   11.10
   6  11   1   13.80    5.90
   6  11   1   12.20    9.90
   6  11   1    0.30    7.80
   7  11   1   21.10    6.40
   7  11   1   23.80    8.70
   7  11   1   13.80   10.00
   7  11   1   23.30    9.60
   8  11   1   35.00    7.50
   8  11   1   40.50   11.40
   8  11   1   45.40   10.40
   9  11   1    1.80    8.40
   9  11   1    9.40    7.60
   9  11   1    6.60    8.50
   9  11   1   -5.60    4.80
  10  11   1    5.80    8.60
  10  11   1   11.40    8.10
  10  11   1   10.40    7.60
  11  11   1   17.50    8.90
  11  11   1   -6.50    6.60
  11  11   1   17.90    8.60
  11  11   1    0.70   10.50
  10 -12  -1   15.90    9.30
  10 -12  -1   -4.70    7.20
 -10  12   1   28.40    7.30
 -10  12   1    7.20    7.60
 -10  12   1  -12.40    7.40
   9 -12  -1   17.40    8.60
   9 -12  -1   20.90    7.70
  -9  12   1    6.90    8.60
  -9  12   1   56.09   12.90
  -9  12   1   34.40    8.00
   8 -12  -1   55.69   12.90
   8 -12  -1   45.10   10.10
  -8  12   1   65.79   14.10
  -8  12   1   22.10   13.10
  -8  12   1   44.00   12.30
  -8  12   1   30.80   10.40
   7 -12  -1    1.50    7.10
   7 -12  -1   -5.30    7.00
  -7  12   1   -4.80    7.90
  -7  12   1   -0.60   10.50
  -7  12   1    7.30    9.60
  -7  12   1    0.10    8.40
   6 -12  -1   -1.50    6.50
   6 -12  -1    8.80    7.90
  -6  12   1    3.50    8.80
  -6  12   1    3.10    7.10
  -6  12   1   -2.10    9.20
  -6  12   1  -12.70    8.90
   5 -12  -1   50.99   11.10
   5 -12  -1   62.69   11.10
  -5  12   1   44.10   12.90
  -5  12   1   66.29   13.80
  -5  12   1   67.39   11.90
  -5  12   1   59.89   12.00
  -5  12   1   52.49   12.50
   4 -12  -1   46.10   10.10
   4 -12  -1   40.40    9.50
  -4  12   1   43.10   13.50
  -4  12   1   48.50   11.40
  -4  12   1   34.70   12.00
  -4  12   1   49.40   12.90
   3 -12  -1   42.00    9.20
   3 -12  -1   36.10    9.70
  -3  12   1   66.29   13.20
  -3  12   1   72.19   14.00
  -3  12   1   33.00   13.30
  -3  12   1   68.19   13.70
  -3  12   1   25.70    9.00
   2 -12  -1   22.60    8.10
  -2  12   1   18.80    8.40
  -2  12   1   21.50   10.30
  -2  12   1   40.20   10.40
  -2  12   1   27.40   11.40
  -2  12   1   14.60   11.10
  -2  12   1   27.50    9.10
   1 -12  -1   19.10    7.40
  -1  12   1    7.70    7.90
  -1  12   1   21.60   10.70
  -1  12   1   27.50    8.80
  -1  12   1   11.90   11.00
  -1  12   1   16.10    9.90
  -1  12   1   19.80    9.10
   0 -12  -1   -1.20    6.00
   0  12   1   11.10    9.10
   0  12   1   11.20    7.90
   0  12   1    3.30    7.90
   0  12   1    8.00    9.30
   0  12   1   11.70    7.60
   0  12   1   -0.80    7.50
  -1 -12  -1   74.79   12.10
  -1 -12  -1   76.79    9.70
   1  12   1   62.89   10.40
   1  12   1   80.39   15.10
   1  12   1   86.19   14.50
   1  12   1   81.39   13.20
   1  12   1   89.19   14.00
   1  12   1   67.19   19.30
  -2 -12  -1    7.00    6.00
  -2 -12  -1    6.60    7.00
   2  12   1   12.20    7.70
   2  12   1    3.90    8.70
   2  12   1    5.40    7.40
   2  12   1   16.90    7.00
   2  12   1   -1.50    8.20
   2  12   1   16.40   11.50
  -3 -12  -1    1.30    6.00
  -3 -12  -1    5.10    6.70
   3  12   1   -0.30    6.10
   3  12   1   10.40   10.00
   3  12   1    0.70    8.50
   3  12   1   -3.60   10.10
   3  12   1  -10.70    6.60
   3  12   1    7.80    8.60
  -4 -12  -1   23.20    5.80
  -4 -12  -1   20.00    7.30
   4  12   1   32.00    8.00
   4  12   1   41.20   14.20
   4  12   1   60.59   13.30
   4  12   1   20.60    9.70
  -5 -12  -1   49.00    5.10
  -5 -12  -1   65.09    7.60
  -5 -12  -1   61.99    9.30
   5  12   1   93.79   14.50
   5  12   1   44.20    8.70
   5  12   1   73.59   13.20
   5  12   1   63.49   13.60
   5  12   1   79.59   13.70
   6  12   1   44.60    8.60
   6  12   1   53.39   12.00
   6  12   1   71.79   14.80
   6  12   1   49.60   12.10
   7  12   1   18.20    9.90
   7  12   1   13.30    8.10
   7  12   1   16.10    7.30
   7  12   1   32.90   10.40
   8  12   1    6.70    9.20
   8  12   1    7.90    5.80
   8  12   1   -0.70    7.20
   9  12   1   10.90    9.10
   9  12   1   -0.70    6.20
   9  12   1   18.10    9.40
  10  12   1   15.00    7.80
  10  12   1    8.20    7.10
  10  12   1    9.00    8.20
   9 -13  -1    5.50    7.80
   9 -13  -1    6.10    8.60
  -9  13   1   -5.10    9.50
  -9  13   1   15.00    8.00
  -9  13   1    0.50    8.00
   8 -13  -1   13.90    9.50
   8 -13  -1    2.20    7.90
  -8  13   1   10.00    7.40
  -8  13   1    9.70    9.20
   7 -13  -1   66.09   11.90
   7 -13  -1   72.59   12.60
  -7  13   1   82.99   15.20
  -7  13   1   76.59   13.40
  -7  13   1   71.69   13.00
   6 -13  -1   15.70    9.00
   6 -13  -1   15.80    8.60
  -6  13   1   -3.30    9.30
  -6  13   1    3.30    8.10
  -6  13   1   -0.70    9.30
  -6  13   1   10.90    9.90
   5 -13  -1    7.70    8.40
   5 -13  -1   11.50    8.10
  -5  13   1   23.50   10.00
  -5  13   1   10.30   10.70
  -5  13   1   23.80   11.70
  -5  13   1   16.50    9.30
   4 -13  -1   30.00    9.40
   4 -13  -1   29.10    9.20
  -4  13   1   14.70   11.50
  -4  13   1   24.70   13.10
  -4  13   1   29.70   10.90
  -4  13   1   13.00    8.70
  -4  13   1   55.89   12.80
  -4  13   1   22.50    9.90
   3 -13  -1    5.30    7.40
  -3  13   1    3.80    8.60
  -3  13   1    8.40    8.40
  -3  13   1    7.80    8.70
  -3  13   1  -11.30    8.30
  -3  13   1    8.80    9.10
  -3  13   1   -4.90   15.50
   2 -13  -1    1.40    6.60
  -2  13   1   11.50   10.10
  -2  13   1    0.40    8.20
  -2  13   1   23.00    9.20
  -2  13   1   37.50   12.00
  -2  13   1   11.80    7.80
  -2  13   1   37.10   13.20
   1 -13  -1   25.00    8.40
  -1  13   1   32.30    9.90
  -1  13   1   10.90    8.80
  -1  13   1   44.20   12.60
  -1  13   1   21.20   10.60
  -1  13   1   16.50   10.40
  -1  13   1   26.30    9.10
   0 -13  -1    7.50    9.20
   0 -13  -1    3.40    6.40
   0  13   1   25.00    8.70
   0  13   1   27.70   11.30
   0  13   1    5.10    9.00
   0  13   1   -2.50    6.90
   0  13   1   20.50   12.70
  -1 -13  -1   -7.50    5.90
  -1 -13  -1    2.40    7.90
   1  13   1   -3.20    7.90
   1  13   1   -4.30    6.80
   1  13   1   -3.80    9.40
   1  13   1    1.00    9.50
   1  13   1    2.40    7.90
  -2 -13  -1   48.20   10.60
  -2 -13  -1   36.00    7.80
   2  13   1   47.60   12.80
   2  13   1   59.09   10.60
   2  13   1   50.89   12.10
   2  13   1   77.39   14.80
   2  13   1   47.00   10.70
   2  13   1   45.70   12.70
  -3 -13  -1   64.69    9.80
   3  13   1   66.99   13.60
   3  13   1   76.49   11.20
   3  13   1   70.29   14.90
   3  13   1   74.69   14.30
   3  13   1   64.19   18.00
  -4 -13  -1   -4.50    5.90
  -4 -13  -1    1.80    5.70
   4  13   1   -3.30    5.20
   4  13   1   21.20   11.20
   4  13   1   17.50   11.20
   4  13   1    5.20    9.00
  -5 -13  -1   -9.00    5.70
  -5 -13  -1    3.30    5.00
  -5 -13  -1   -2.50    3.50
   5  13   1   -5.00    5.80
   5  13   1   -5.70    8.80
   5  13   1   -1.50    8.50
   5  13   1   -8.70    8.10
   6  13   1    4.80    9.20
   6  13   1   10.30    6.90
   6  13   1   -0.40    7.90
   6  13   1    2.70    8.70
   7  13   1   29.40   11.60
   7  13   1   11.40    9.50
   7  13   1    4.00    6.10
   7  13   1    7.70    9.40
   8  13   1    1.70    8.40
   8  13   1    4.90    8.20
   8  13   1   16.80    9.30
   8  13   1   -9.80    5.40
   9  13   1   20.60    8.40
   9  13   1   43.50   11.50
   9  13   1   35.20   12.70
   8 -14  -1   -4.40    7.40
   8 -14  -1    6.80    9.20
  -8  14   1   20.10   10.10
  -8  14   1   23.40    8.70
  -8  14   1   -5.70   10.50
   7 -14  -1    6.10    8.30
   7 -14  -1   -1.70    8.50
  -7  14   1   19.80    9.90
  -7  14   1   -4.50   11.30
  -7  14   1   25.30   11.50
   6 -14  -1   10.60    8.90
   6 -14  -1    8.90    8.40
  -6  14   1   33.20   11.00
  -6  14   1   19.50   10.30
   5 -14  -1   70.69   12.30
   5 -14  -1   42.10   10.50
  -5  14   1  102.49   17.00
  -5  14   1   74.99   16.00
   4 -14  -1    7.40    7.90
  -4  14   1   13.70    9.70
  -4  14   1    3.10    9.80
   3 -14  -1    0.70    7.20
  -3  14   1   15.00   11.80
  -3  14   1   10.50   10.20
  -3  14   1   20.90   11.00
   2 -14  -1    1.30    7.10
  -2  14   1   17.50   11.70
  -2  14   1   31.90   14.90
  -2  14   1   13.40   12.00
  -2  14   1    4.40    9.30
   1 -14  -1    9.50   10.20
   1 -14  -1    4.80    7.90
  -1  14   1    6.00    8.60
  -1  14   1   11.10   12.10
  -1  14   1   -4.20    9.80
  -1  14   1    5.60   11.50
   0 -14  -1    1.80    7.00
   0 -14  -1   20.00   10.00
   0  14   1    7.00   11.70
   0  14   1   19.10   10.80
   0  14   1   19.50    8.40
   0  14   1   12.60   11.90
  -1 -14  -1   48.00    9.20
  -1 -14  -1   65.29   13.30
   1  14   1   73.69   12.60
   1  14   1   73.69   14.90
   1  14   1   93.09   16.10
   1  14   1   70.29   16.80
  -2 -14  -1   30.80   10.00
  -2 -14  -1   34.70    8.60
   2  14   1   45.30   13.20
   2  14   1   15.80   10.10
   2  14   1   29.40   12.80
   2  14   1   38.60   13.80
  -3 -14  -1    8.40    8.20
  -3 -14  -1   11.80    7.10
   3  14   1   16.20    8.30
   3  14   1   23.90    9.60
   3  14   1   11.80   10.10
   3  14   1   -4.10   10.30
  -4 -14  -1   -2.30    6.50
  -4 -14  -1    8.60    6.30
  -4 -14  -1    0.20    6.10
   4  14   1    5.50   11.20
   4  14   1    0.80    9.40
   4  14   1    2.80    8.90
   4  14   1    0.00    7.20
  -5 -14  -1   19.10    5.70
  -5 -14  -1   11.00    7.20
   5  14   1   15.70   10.30
   5  14   1   -1.30    9.00
   5  14   1   12.60    9.90
   5  14   1   -3.60    6.90
   6  14   1   16.90   10.10
   6  14   1   19.00   10.50
   6  14   1    6.60    9.00
   7  14   1    5.20    8.30
   7  14   1    1.80    9.20
   7  14   1    5.20    8.30
   8  14   1   -4.90    7.40
   8  14   1   14.40   10.00
   8  14   1  -16.00    7.00
   8  14   1    3.20   11.80
   7 -15  -1    9.20    8.70
  -7  15   1   17.90   10.00
   6 -15  -1   15.70    8.70
   6 -15  -1   19.70    9.10
  -6  15   1   31.80   13.10
  -6  15   1   14.80   10.50
   5 -15  -1   10.10    7.90
  -5  15   1   27.00   11.20
  -5  15   1   11.70    9.60
  -4  15   1   26.80   11.80
  -4  15   1   29.00   12.60
   3 -15  -1   28.70    9.50
  -3  15   1   30.70   13.60
  -3  15   1   37.50   14.10
   2 -15  -1   11.40    8.30
   2 -15  -1   13.80   11.70
  -2  15   1   18.80   10.30
  -2  15   1  -13.50   10.40
  -2  15   1    6.90    9.10
   1 -15  -1   18.50   11.60
   1 -15  -1   11.00    7.80
  -1  15   1   -6.50   10.40
  -1  15   1   19.50   10.90
  -1  15   1   12.30    8.60
   0 -15  -1   14.20   10.30
   0 -15  -1    0.60    7.10
   0  15   1    3.40    8.30
   0  15   1   -4.30    9.80
   0  15   1   19.40   13.60
   0  15   1   -6.70    8.10
  -1 -15  -1   -1.40    6.50
  -1 -15  -1    9.90    9.40
   1  15   1   -0.80    7.20
   1  15   1    2.30    8.00
   1  15   1  -17.70   10.20
   1  15   1    1.20    9.30
  -2 -15  -1    2.50    7.50
  -2 -15  -1   15.10   11.20
   2  15   1    9.50   12.50
   2  15   1   28.00   11.90
   2  15   1   28.20   11.70
   2  15   1   13.00    9.00
  -3 -15  -1   13.00    9.80
   3  15   1   31.00   12.20
   3  15   1    5.00   10.10
   3  15   1    3.10    8.10
   3  15   1    2.90   10.40
  -4 -15  -1   37.30    9.60
  -4 -15  -1   15.60    9.40
   4  15   1    2.50    8.10
   4  15   1    7.50    7.80
   4  15   1   15.00   10.10
   4  15   1    9.20    9.70
  -5 -15  -1   -4.40    7.20
  -5 -15  -1   18.60    5.30
   5  15   1   -3.10    8.70
   5  15   1   14.40    9.60
   5  15   1    8.90   10.00
   6  15   1   -4.70    9.30
   6  15   1   21.70    9.30
   6  15   1   16.80   10.00
   5 -16  -1   20.30   10.00
  -5  16   1   47.10   15.60
   4 -16  -1    6.70    7.10
  -4  16   1   19.50    9.50
  -4  16   1   22.50   12.30
   3 -16  -1  -10.30    6.20
  -3  16   1   21.30   11.00
  -3  16   1    0.60    9.60
   2 -16  -1    3.10    7.80
  -2  16   1   15.90   14.50
  -2  16   1    9.60   11.20
   1 -16  -1   -0.80    7.10
   1 -16  -1   13.50   11.80
  -1  16   1   28.40   11.20
  -1  16   1  -15.50   11.20
  -1  16   1   17.70   13.50
   0 -16  -1    6.20    8.20
   0 -16  -1   17.90   11.80
   0  16   1   13.40   13.20
   0  16   1   14.20    8.40
   0  16   1    9.80   12.10
  -1 -16  -1   31.50   12.20
  -1 -16  -1   32.70    9.60
   1  16   1   50.69   14.20
   1  16   1   41.80   12.10
   1  16   1   52.39   14.10
  -2 -16  -1   -2.00    7.40
  -2 -16  -1   -4.20   10.50
   2  16   1   -1.10   10.30
   2  16   1    7.90   11.20
   2  16   1    0.90    9.70
  -3 -16  -1    3.60    7.60
  -3 -16  -1  -13.80    8.20
   3  16   1    0.20   11.10
   3  16   1    3.10    9.10
   3  16   1   -6.20    9.80
  -4 -16  -1   -7.80    6.30
   4  16   1   13.70   11.30
   4  16   1   -1.40    9.00
   4  16   1   10.90   11.60
   5  16  -2   24.90   11.60
   5  16  -2    4.70    8.60
  -5 -16   2    0.40    8.10
  -5 -16   2   -7.40    5.10
   4  16  -2    3.80    9.30
   4  16  -2   27.90   13.40
   4  16  -2    6.80   10.90
   4  16  -2   33.70   11.90
  -4 -16   2    2.50    8.00
  -4 -16   2   10.80    7.50
   3  16  -2   14.50   10.30
   3  16  -2   34.00   13.80
   3  16  -2   45.60   14.10
   3  16  -2   25.70   10.70
   2  16  -2   11.50   11.80
   2  16  -2    6.80   11.30
   2  16  -2    8.70   10.10
   2  16  -2    2.00    7.60
  -2 -16   2   -1.30    6.80
   1  16  -2   -8.10   10.60
   1  16  -2    0.90    9.50
   1  16  -2  -20.40    9.10
  -1 -16   2   -4.50    6.60
   0  16  -2    5.40   11.10
   0  16  -2    4.30   11.60
   0  16  -2    9.80    9.80
   0 -16   2  -10.00    8.50
   0 -16   2    4.70    7.20
  -1  16  -2   46.20   15.00
  -1  16  -2   39.80   12.50
  -1  16  -2   15.90   11.50
   1 -16   2   16.80    9.30
  -2  16  -2   18.20   11.10
   2 -16   2    4.30    7.60
  -3  16  -2   19.00   11.30
  -3  16  -2   27.60   11.20
   3 -16   2    4.90    7.80
  -4  16  -2   21.50   13.10
  -4  16  -2   15.30    9.90
   4 -16   2   -3.50    7.50
   7  15  -2    0.90   10.10
   7  15  -2   -8.00    8.40
   6  15  -2   12.50    9.80
   6  15  -2    9.00    9.10
   6  15  -2   20.90   10.20
   5  15  -2    2.90    9.80
   5  15  -2    5.30    9.80
   5  15  -2   10.80   10.20
   5  15  -2    7.40    9.30
  -5 -15   2    4.00    5.20
  -5 -15   2    6.70    6.90
   4  15  -2   23.90   11.80
   4  15  -2   40.70   12.50
   4  15  -2   40.30   11.30
  -4 -15   2   12.30    7.20
  -4 -15   2   20.90    7.80
   3  15  -2    4.90   10.70
   3  15  -2    8.80   10.90
   3  15  -2    4.30    8.10
   3  15  -2    3.90    9.60
  -3 -15   2    5.40    7.00
  -3 -15   2   -8.00    8.70
   2  15  -2    9.40    8.00
   2  15  -2   24.10   11.40
   2  15  -2   37.40   14.70
   2  15  -2   19.40   11.10
  -2 -15   2    3.80    9.80
  -2 -15   2   20.80    7.70
   1  15  -2   17.30   12.20
   1  15  -2    6.00    7.60
   1  15  -2   27.30   13.20
   1  15  -2   30.30   11.60
  -1 -15   2   27.30   12.20
   0  15  -2   23.20   10.20
   0  15  -2   10.10    9.60
   0  15  -2   16.40   11.70
   0  15  -2    4.10   11.90
   0 -15   2   -5.80    5.80
  -1  15  -2   -3.30    8.70
  -1  15  -2   -9.40    8.20
  -1  15  -2   10.90   10.10
  -1  15  -2  -13.20    8.60
   1 -15   2    3.30    7.60
   1 -15   2   32.30   11.50
  -2  15  -2   13.50    9.60
  -2  15  -2  -10.20    9.60
  -2  15  -2   -3.40   10.90
   2 -15   2   -6.30    6.40
   2 -15   2   27.20   13.80
  -3  15  -2   12.70   10.90
  -3  15  -2   13.00   11.70
   3 -15   2    3.50    7.10
  -4  15  -2   24.70   12.40
  -4  15  -2   31.50   13.10
   4 -15   2   18.70    8.10
  -5  15  -2   11.40   10.50
  -5  15  -2    1.90   10.90
   5 -15   2    3.70    8.10
   5 -15   2   20.30    9.30
  -6  15  -2    2.60   10.40
  -6  15  -2   32.60   12.60
   6 -15   2   -1.10    7.40
   6 -15   2    6.50    8.70
   8  14  -2   41.90   13.10
   8  14  -2   50.19   12.30
   7  14  -2   16.40   11.20
   7  14  -2   16.00    9.00
   7  14  -2    6.80    7.80
   7  14  -2   14.90   10.00
   6  14  -2   -6.20    7.40
   6  14  -2   11.40   10.40
   6  14  -2    2.10    6.80
   6  14  -2   -3.10    8.30
  -6 -14   2   12.00    3.30
  -6 -14   2    2.90    2.40
   5  14  -2   40.00   12.00
   5  14  -2   40.00   13.40
   5  14  -2   11.50    9.40
   5  14  -2    2.60    7.10
  -5 -14   2    5.70    5.80
  -5 -14   2   -1.00    4.10
   4  14  -2   12.70    9.90
   4  14  -2   31.90   12.80
   4  14  -2   -2.50    6.50
   4  14  -2    7.60   10.10
  -4 -14   2    3.00    6.40
   3  14  -2   14.10   11.40
   3  14  -2   12.80   10.30
   3  14  -2    3.00    7.50
   3  14  -2   14.50   10.20
  -3 -14   2    5.50    8.90
  -3 -14   2    1.30    6.50
   2  14  -2   18.90    9.10
   2  14  -2   25.60   11.20
   2  14  -2    0.80    9.80
   2  14  -2   -0.90    9.70
  -2 -14   2    5.70    6.80
  -2 -14   2   11.50    8.50
   1  14  -2    2.30    8.90
   1  14  -2   13.90    7.70
   1  14  -2    8.40   10.90
   1  14  -2   11.40   10.20
  -1 -14   2   12.70    9.60
  -1 -14   2   -0.70    6.30
   0  14  -2  -10.30    7.30
   0  14  -2   -0.10    8.20
   0  14  -2    5.90   11.10
   0  14  -2   -4.50   10.00
   0 -14   2    4.00    6.80
   0 -14   2   16.60    9.60
  -1  14  -2   38.80   12.80
  -1  14  -2   25.90   11.40
  -1  14  -2    8.70   11.30
  -1  14  -2   24.30    9.60
   1 -14   2   46.40   13.30
   1 -14   2   31.30    8.90
  -2  14  -2   25.30   14.60
  -2  14  -2   13.10   10.00
  -2  14  -2    1.70    7.40
  -2  14  -2    2.70   12.30
   2 -14   2   11.70    8.10
   2 -14   2   28.10   12.10
  -3  14  -2   -9.70    9.20
  -3  14  -2   11.10   10.80
  -3  14  -2   -1.00    7.60
   3 -14   2    6.50    7.80
   3 -14   2   23.20   11.50
  -4  14  -2   -2.40   10.50
  -4  14  -2   -2.80    8.30
   4 -14   2   -1.00    7.80
   4 -14   2   -6.90    6.50
  -5  14  -2   30.30   10.40
  -5  14  -2   39.00   13.50
   5 -14   2   24.00    9.90
   5 -14   2   32.20   10.40
  -6  14  -2   36.10   10.90
  -6  14  -2   14.00    8.60
   6 -14   2   14.20    8.90
   6 -14   2   37.50   11.00
  -7  14  -2   20.80    9.80
  -7  14  -2   31.20   11.20
   7 -14   2    2.10    7.40
  -8  14  -2   18.10   11.10
  -8  14  -2   17.70    9.30
   8 -14   2    7.90    9.00
   8 -14   2    1.90    7.40
   9  13  -2  -15.50    6.60
   9  13  -2   -4.00    5.70
   9  13  -2   15.30    8.60
   9  13  -2   -0.50    8.70
   8  13  -2    3.10    6.50
   8  13  -2    3.00    7.70
   8  13  -2   14.60   10.00
   8  13  -2    5.40   10.60
   7  13  -2   16.60   10.00
   7  13  -2   16.30    9.80
   7  13  -2    8.70    7.90
   6  13  -2   19.90   12.00
   6  13  -2   12.20   10.40
   6  13  -2   18.60    9.30
   6  13  -2   20.70    6.80
  -6 -13   2   23.30    2.90
  -6 -13   2   34.10    4.30
   5  13  -2   18.80    9.60
   5  13  -2   20.50   11.40
   5  13  -2   -2.00   10.30
   5  13  -2   10.90    7.40
  -5 -13   2    9.30    4.50
  -5 -13   2    7.50    6.20
   4  13  -2   -3.60    8.70
   4  13  -2    1.00    9.90
   4  13  -2    2.30    6.00
   4  13  -2   12.30    9.50
  -4 -13   2   11.40    6.60
  -4 -13   2    5.20    5.40
   3  13  -2    5.10    8.40
   3  13  -2    5.20    6.10
   3  13  -2    7.10    9.20
   3  13  -2    0.20    9.90
   3  13  -2   14.60   11.30
  -3 -13   2   -7.10    6.00
  -3 -13   2   -8.30    5.60
   2  13  -2   74.89   11.00
   2  13  -2   64.29   15.50
   2  13  -2   89.39   15.90
   2  13  -2   74.39   14.90
   2  13  -2   38.40   10.00
   2  13  -2   71.49   13.40
  -2 -13   2   58.29    9.20
  -2 -13   2   93.99   14.50
   1  13  -2  107.39   17.40
   1  13  -2   51.89   12.60
   1  13  -2   42.40   11.00
   1  13  -2   62.09   14.20
   1  13  -2   64.29   11.50
  -1 -13   2   62.99   13.70
  -1 -13   2   47.00    8.90
   0  13  -2   15.00   10.20
   0  13  -2   49.80   12.80
   0  13  -2   35.50   10.50
   0  13  -2   66.99   12.50
   0  13  -2   30.40    9.80
   0 -13   2   39.90   11.70
   0 -13   2   28.70    7.90
  -1  13  -2   34.10   10.10
  -1  13  -2   39.20   11.10
  -1  13  -2   36.70   12.10
  -1  13  -2   36.40    9.90
  -1  13  -2   31.90   12.00
  -1  13  -2   31.70   13.30
   1 -13   2   68.49   13.30
   1 -13   2   20.60    8.10
  -2  13  -2  116.49   16.90
  -2  13  -2   92.19   16.20
  -2  13  -2   79.69   16.10
  -2  13  -2   86.49   14.90
  -2  13  -2   93.29   15.00
  -2  13  -2  116.89   15.40
   2 -13   2  117.09   18.70
   2 -13   2   86.69   11.50
  -3  13  -2   17.40   10.70
  -3  13  -2   10.90    9.30
  -3  13  -2   16.70    9.50
  -3  13  -2    4.90    9.40
   3 -13   2   23.40    9.50
   3 -13   2   46.50   12.70
  -4  13  -2   10.40    9.20
  -4  13  -2   27.60   12.70
  -4  13  -2   37.60   12.20
  -4  13  -2   15.60   11.30
  -4  13  -2   -4.50    9.00
  -4  13  -2   18.80    8.30
   4 -13   2    8.10    8.20
   4 -13   2   14.90    8.10
  -5  13  -2    1.50    7.80
  -5  13  -2   19.90   13.00
  -5  13  -2  -14.90    8.20
  -5  13  -2   -9.20    7.50
   5 -13   2    3.50    7.40
   5 -13   2   -7.90    6.40
  -6  13  -2   11.10   11.50
  -6  13  -2   21.90   10.70
  -6  13  -2    8.80    9.40
   6 -13   2   -7.60    6.50
   6 -13   2    9.90    8.10
  -7  13  -2   17.30    9.40
  -7  13  -2   10.30    8.60
   7 -13   2   21.90    9.50
   7 -13   2    0.10    7.40
  -8  13  -2   17.10   12.50
  -8  13  -2   36.50   10.00
  -8  13  -2   10.80    9.50
   8 -13   2   25.90   10.40
   8 -13   2   16.60    9.50
  -9  13  -2   34.90   12.30
  -9  13  -2   -4.30    9.60
  -9  13  -2   13.10    8.60
   9 -13   2   -0.90    7.70
   9 -13   2   -0.90    8.80
  10  12  -2   16.50    8.20
  10  12  -2    6.60    8.30
  10  12  -2   14.60   11.80
   9  12  -2   20.30    9.60
   9  12  -2    2.80    8.80
   9  12  -2    3.40    5.90
   9  12  -2   -6.40    4.90
   8  12  -2    2.30    6.40
   8  12  -2    9.30    9.10
   8  12  -2   29.50    9.10
   8  12  -2   14.10    8.70
   7  12  -2   -4.30    6.60
   7  12  -2   -1.80    7.50
   7  12  -2   -3.90    7.70
   7  12  -2    8.70    9.20
   7  12  -2    1.20    5.20
   6  12  -2    5.30    8.90
   6  12  -2   -0.90    7.60
   6  12  -2    5.10    8.10
   6  12  -2   -1.70    8.30
   6  12  -2   -3.70    4.80
   5  12  -2   42.50   12.50
   5  12  -2   45.50   11.60
   5  12  -2   66.09   10.00
   5  12  -2   67.69   13.30
   5  12  -2   58.09   11.50
  -5 -12   2   55.99    8.30
  -5 -12   2   45.50    5.60
   4  12  -2   44.40   11.30
   4  12  -2   74.69   16.40
   4  12  -2   43.90    8.30
   4  12  -2   54.99   11.80
  -4 -12   2   46.50    8.30
  -4 -12   2   53.59    7.70
   3  12  -2   89.69   16.10
   3  12  -2   95.99   15.50
   3  12  -2   86.29   13.70
   3  12  -2   77.59   10.40
   3  12  -2   87.69   13.60
  -3 -12   2   84.29   10.30
  -3 -12   2   93.09   10.60
   2  12  -2   43.00    9.20
   2  12  -2   59.99   12.60
   2  12  -2   36.40   10.90
   2  12  -2   62.59   14.30
   2  12  -2   63.99   11.60
   2  12  -2   49.90   12.00
  -2 -12   2   35.40    7.60
  -2 -12   2   36.90    8.50
   1  12  -2   10.60    7.80
   1  12  -2   13.40    8.30
   1  12  -2    9.40   10.50
   1  12  -2    3.10    9.00
   1  12  -2    2.20    9.30
   1  12  -2    5.90    6.30
  -1 -12   2   -5.30    7.10
  -1 -12   2   11.30    6.20
   0  12  -2   43.50   11.60
   0  12  -2   43.00   12.60
   0  12  -2   26.90    8.80
   0  12  -2   33.60   13.10
   0  12  -2   39.40   10.40
   0 -12   2   32.80    7.80
   0 -12   2   56.09   11.30
  -1  12  -2   76.39   14.30
  -1  12  -2   88.19   19.70
  -1  12  -2   82.39   14.80
  -1  12  -2   84.79   11.90
  -1  12  -2  106.19   13.80
  -1  12  -2   99.39   15.70
   1 -12   2   63.09    9.70
   1 -12   2  110.49   14.60
  -2  12  -2   20.10   12.40
  -2  12  -2   26.60    9.60
  -2  12  -2    1.50    8.60
  -2  12  -2   26.10   10.40
  -2  12  -2   12.60    8.20
  -2  12  -2   12.70   11.40
   2 -12   2   27.30    8.10
   2 -12   2   23.30    8.40
   2 -12   2   23.10   11.00
  -3  12  -2   21.90   14.80
  -3  12  -2   21.50   11.30
  -3  12  -2   12.40    9.00
  -3  12  -2    9.10   10.50
  -3  12  -2   17.60    9.20
  -3  12  -2    3.90    7.20
   3 -12   2    7.70    7.40
   3 -12   2   11.40    7.50
  -4  12  -2    1.10    6.90
  -4  12  -2   23.90    9.50
  -4  12  -2    4.90    9.10
  -4  12  -2   14.20    9.90
  -4  12  -2    4.60   10.30
   4 -12   2    3.00    7.10
   4 -12   2   11.70    8.60
  -5  12  -2   28.80   16.20
  -5  12  -2   13.80    8.60
  -5  12  -2   35.00   10.90
  -5  12  -2   35.20   11.20
  -5  12  -2   19.00   10.80
  -5  12  -2   33.00   10.30
   5 -12   2   19.00    9.00
   5 -12   2    2.90    7.80
  -6  12  -2   45.70   11.80
  -6  12  -2   34.70   11.50
  -6  12  -2   24.00   11.30
  -6  12  -2    2.40   10.70
   6 -12   2   22.20    8.70
   6 -12   2    9.70    7.90
  -7  12  -2   20.00    8.90
  -7  12  -2  -17.00    9.70
  -7  12  -2    5.80    8.70
  -7  12  -2   20.10    9.60
   7 -12   2   -2.60    6.60
   7 -12   2   14.60    9.30
  -8  12  -2   -0.10    8.40
  -8  12  -2   12.80    9.80
  -8  12  -2   27.70    9.80
   8 -12   2    7.60    8.20
   8 -12   2    8.80    8.70
   8 -12   2    8.70    8.00
  -9  12  -2   14.30    9.20
  -9  12  -2   29.00    9.10
  -9  12  -2  -14.50    8.00
   9 -12   2    9.00    9.80
   9 -12   2    6.40    7.60
   9 -12   2    3.60    8.40
 -10  12  -2    3.80    8.50
 -10  12  -2   12.10    8.90
 -10  12  -2   29.20    7.90
  10 -12   2   30.40   10.50
  10 -12   2   25.70    9.30
  10 -12   2   12.80    8.50
  11  11  -2    6.00    7.00
  11  11  -2   -2.40    5.90
  11  11  -2   -2.00    8.40
  11  11  -2   -7.30    5.30
  10  11  -2   15.50    7.60
  10  11  -2    9.90    7.00
  10  11  -2   30.30    9.90
  10  11  -2   -2.20    4.90
   9  11  -2   15.90    9.10
   9  11  -2   11.70    9.70
   9  11  -2   10.80    8.20
   8  11  -2    5.10    8.40
   8  11  -2   -9.10    8.30
   8  11  -2   -1.00    4.80
   8  11  -2    1.70    6.00
   7  11  -2    2.00    6.30
   7  11  -2    3.90    7.80
   7  11  -2    5.90    9.30
   7  11  -2   11.20    6.10
   6  11  -2   14.90    8.30
   6  11  -2   13.90   10.60
   6  11  -2   19.90    9.20
   6  11  -2   30.40    9.20
   6  11  -2   12.20    5.70
   5  11  -2   -4.90    5.00
   5  11  -2   -2.80    7.40
   5  11  -2   11.90    7.80
   5  11  -2    6.40    7.30
   5  11  -2   12.60    8.10
   5  11  -2  -11.70    6.80
  -5 -11   2    2.10    3.30
  -5 -11   2    1.70    5.00
   4  11  -2   -1.80    6.80
   4  11  -2    5.00    8.30
   4  11  -2    9.50    8.50
   4  11  -2    0.90    6.90
   4  11  -2   12.40    8.20
   4  11  -2    6.30    5.40
  -4 -11   2   -1.00    4.10
  -4 -11   2    8.70    5.40
   3  11  -2   42.80   11.90
   3  11  -2   44.30   10.10
   3  11  -2   35.80    7.20
   3  11  -2   41.50   12.10
   3  11  -2   51.09   11.60
   3  11  -2   63.49   10.30
  -3 -11   2   50.89    8.10
  -3 -11   2   35.20    6.90
   2  11  -2   72.99   13.00
   2  11  -2   80.59    9.70
   2  11  -2   80.49   11.40
   2  11  -2   59.29   10.80
   2  11  -2   72.19   13.90
   2  11  -2   80.79   13.40
  -2 -11   2   73.49    9.70
  -2 -11   2   70.39    8.70
   1  11  -2    9.60    8.00
   1  11  -2    4.10    5.60
   1  11  -2    6.80   10.20
   1  11  -2  -12.20    7.20
   1  11  -2   -3.30    6.10
   1  11  -2   -4.30    5.60
  -1 -11   2   -2.50    5.00
  -1 -11   2    8.50    7.30
   0  11  -2    4.20    9.70
   0  11  -2    1.10    6.80
   0  11  -2    5.90    6.00
   0  11  -2    7.20    7.90
   0  11  -2    9.20    8.30
   0  11  -2    2.10    6.00
   0 -11   2    9.70    7.60
   0 -11   2    1.30    5.30
  -1  11  -2   10.20    6.10
  -1  11  -2   12.30    7.20
  -1  11  -2    8.90    8.60
  -1  11  -2   -2.40    8.30
  -1  11  -2    0.60    7.90
  -1  11  -2    3.70    6.80
   1 -11   2   23.40    8.50
   1 -11   2    9.60    6.10
  -2  11  -2   96.69   15.70
  -2  11  -2  102.49   12.30
  -2  11  -2   61.39   12.20
  -2  11  -2   55.09   10.30
  -2  11  -2   95.49   14.60
  -2  11  -2   90.99   12.60
   2 -11   2   64.59   10.70
   2 -11   2   98.19   11.70
  -3  11  -2    3.20    6.70
  -3  11  -2   15.00    7.30
  -3  11  -2   11.50    7.90
  -3  11  -2   -6.80    8.10
  -3  11  -2   22.50    9.80
  -3  11  -2   15.90    9.20
   3 -11   2    0.30    6.10
   3 -11   2    3.50    6.50
  -4  11  -2   52.59   11.70
  -4  11  -2   66.99   12.30
  -4  11  -2   66.89   12.20
  -4  11  -2   77.09   13.40
  -4  11  -2   75.09   11.70
   4 -11   2   46.90    9.50
   4 -11   2   68.29   10.90
  -5  11  -2   79.29   15.20
  -5  11  -2   63.19   12.40
  -5  11  -2   71.99   12.50
  -5  11  -2   59.69   12.90
  -5  11  -2   84.69   13.40
   5 -11   2   66.09   11.50
   5 -11   2   87.09   12.10
  -6  11  -2    3.20    9.40
  -6  11  -2   -7.80    7.70
  -6  11  -2    7.50    9.00
  -6  11  -2   -3.80    6.80
  -6  11  -2    8.50    7.80
   6 -11   2   -7.20    7.10
   6 -11   2    0.30    6.60
  -7  11  -2   10.60    8.10
  -7  11  -2   -1.00   10.20
  -7  11  -2    4.30    8.10
  -7  11  -2    9.70    9.40
   7 -11   2    1.00    7.40
   7 -11   2   13.80    8.60
   7 -11   2    8.00    7.90
  -8  11  -2   11.60   12.60
  -8  11  -2   27.00    9.30
  -8  11  -2   35.00   11.30
  -8  11  -2   12.80    8.40
   8 -11   2   24.70   10.00
   8 -11   2   24.70    9.50
   8 -11   2   33.30    9.40
  -9  11  -2   -1.70    8.00
  -9  11  -2    6.50    6.50
  -9  11  -2   26.60   10.70
   9 -11   2    4.20    7.50
   9 -11   2    9.50    8.60
   9 -11   2    7.10    7.10
 -10  11  -2   27.60   10.40
  10 -11   2   29.00    9.40
  10 -11   2   26.30   10.20
  10 -11   2   21.90    9.30
 -11  11  -2   11.30    7.30
  11 -11   2   -2.40   10.10
  11 -11   2   13.60    8.30
  11 -11   2    2.70    8.60
  12  10  -2    8.80    6.70
  12  10  -2    2.00    5.70
  12  10  -2   -0.60    5.60
  12  10  -2   13.40   11.80
  11  10  -2    4.60    6.10
  11  10  -2   -1.80    7.90
  11  10  -2    9.70    7.90
  11  10  -2   -1.10    5.10
  10  10  -2   42.10    7.60
  10  10  -2   48.20   11.20
  10  10  -2   48.90    9.30
  10  10  -2   51.39   10.20
   9  10  -2   24.20    6.30
   9  10  -2   21.80    8.50
   9  10  -2   19.00    7.90
   9  10  -2   41.80   10.50
   8  10  -2   36.40   10.10
   8  10  -2   47.80   10.00
   8  10  -2   36.50    7.50
   8  10  -2   33.90   10.20
   7  10  -2   13.70    5.80
   7  10  -2   13.80    8.70
   7  10  -2   19.00    8.50
   7  10  -2    4.80    6.70
   6  10  -2    3.90    7.40
   6  10  -2   31.70   10.90
   6  10  -2   16.90    8.60
   6  10  -2   14.60    5.50
   5  10  -2   63.09   11.70
   5  10  -2   65.39   11.40
   5  10  -2   95.39    9.40
   5  10  -2   70.39   10.70
  -5 -10   2   75.59    8.50
  -5 -10   2   62.59    5.00
   4  10  -2   77.29    9.00
   4  10  -2   63.99   10.80
   4  10  -2   91.89   12.80
   4  10  -2   85.59   12.50
   4  10  -2   83.79   11.90
   4  10  -2   56.69   12.20
  -4 -10   2   64.99    7.90
  -4 -10   2   64.69    6.60
   3  10  -2   18.00    8.00
   3  10  -2    9.20    8.00
   3  10  -2   10.70    6.90
   3  10  -2    6.10    8.00
   3  10  -2   16.10    8.30
   3  10  -2   13.90    5.40
  -3 -10   2   21.70    5.20
  -3 -10   2   12.30    5.30
   2  10  -2  142.29   10.80
   2  10  -2  114.49   15.90
   2  10  -2  128.39   13.30
   2  10  -2  142.29   13.80
   2  10  -2  116.59   11.80
   2  10  -2  109.89   11.30
  -2 -10   2  119.99    9.70
  -2 -10   2  138.99   10.20
   1  10  -2   36.20    9.50
   1  10  -2   34.20    8.80
   1  10  -2   41.90   10.00
   1  10  -2   29.50    6.60
   1  10  -2   31.60    7.80
   1  10  -2   42.50    9.30
  -1 -10   2   39.40    6.80
  -1 -10   2   51.29    8.50
   0  10  -2   -1.70    8.40
   0  10  -2    6.70    5.00
   0  10  -2   -5.50    4.50
   0  10  -2    4.60    7.70
   0  10  -2    4.90    5.10
   0  10  -2    7.20    5.60
   0 -10   2    2.80    6.10
   0 -10   2    4.60    4.90
  -1  10  -2  107.09   11.10
  -1  10  -2   92.99   13.50
  -1  10  -2  121.09   11.40
  -1  10  -2  115.99   11.90
  -1  10  -2  110.79   13.30
  -1  10  -2  103.29   13.70
   1 -10   2  109.39   10.30
   1 -10   2   98.19   11.40
  -2  10  -2    9.10    9.10
  -2  10  -2    6.70    5.40
  -2  10  -2   12.00    8.40
  -2  10  -2   11.60    7.30
  -2  10  -2   13.30    8.40
  -2  10  -2    2.50    6.00
   2 -10   2    9.30    5.80
   2 -10   2    9.90    6.50
  -3  10  -2   40.40    8.60
  -3  10  -2   56.59    9.90
  -3  10  -2   27.40    8.70
  -3  10  -2   42.00   10.20
  -3  10  -2   29.90   11.00
  -3  10  -2   44.90    8.90
   3 -10   2   32.20    7.80
   3 -10   2   27.40    7.80
  -4  10  -2    6.60    6.70
  -4  10  -2    3.80    9.30
  -4  10  -2    7.90    6.70
  -4  10  -2   -3.10    7.40
  -4  10  -2   -8.70    6.10
  -4  10  -2   -0.60    7.60
   4 -10   2   -3.90    5.50
   4 -10   2    9.70    7.00
   4 -10   2   15.80    7.70
  -5  10  -2   65.59   12.90
  -5  10  -2   21.10    9.60
  -5  10  -2   40.80   10.10
  -5  10  -2   42.20    9.90
  -5  10  -2   49.99   10.20
  -5  10  -2   36.40    9.90
   5 -10   2   27.00    8.50
   5 -10   2   49.70   10.90
   5 -10   2   33.60    8.90
  -6  10  -2   67.49   14.30
  -6  10  -2   71.49   12.50
  -6  10  -2   62.99   10.80
  -6  10  -2   84.19   14.90
  -6  10  -2   65.29   14.00
  -6  10  -2   64.79   11.70
   6 -10   2   55.59   11.10
   6 -10   2   43.30    9.50
   6 -10   2   67.49   11.70
  -7  10  -2   56.19   12.90
  -7  10  -2   35.50    9.60
  -7  10  -2   43.30   10.00
  -7  10  -2   51.99   10.50
  -7  10  -2   40.10   13.80
  -7  10  -2   59.59   10.40
   7 -10   2   53.79   10.60
   7 -10   2   42.40   10.00
   7 -10   2   22.90    8.40
  -8  10  -2   18.70   11.10
  -8  10  -2    2.90    7.40
  -8  10  -2    6.00    7.70
  -8  10  -2   10.70    8.70
   8 -10   2   -3.00    7.40
   8 -10   2   -1.70    7.20
   8 -10   2   14.20    9.60
  -9  10  -2   10.50    7.50
  -9  10  -2   -3.80    7.50
  -9  10  -2   -0.10    8.40
   9 -10   2    6.20    8.10
   9 -10   2    5.10    8.10
   9 -10   2  -10.40    7.40
 -10  10  -2   39.20    6.60
 -10  10  -2   25.00    5.50
 -10  10  -2   56.79   22.10
  10 -10   2   13.80    8.70
  10 -10   2   41.40   10.10
  10 -10   2   20.00    9.90
 -11  10  -2   15.70    8.20
  11 -10   2    4.80    9.00
  11 -10   2    2.10    8.00
  11 -10   2   -0.80    6.70
  12   9  -2    3.30    5.30
  12   9  -2   13.00    8.40
  12   9  -2   11.90    6.00
  12   9  -2   -9.30    8.80
  12   9  -2   -7.80    4.60
  11   9  -2    8.10    7.40
  11   9  -2    7.10   10.60
  11   9  -2   -4.30    4.60
  11   9  -2    3.90    6.00
  10   9  -2    6.10    7.20
  10   9  -2    5.00    7.30
  10   9  -2   -1.00    7.90
  10   9  -2   -1.90    4.80
   9   9  -2   -1.60    7.10
   9   9  -2    2.10    6.80
   9   9  -2    0.10    4.90
   9   9  -2    8.50    8.30
   8   9  -2    7.80    8.00
   8   9  -2   19.10    6.70
   8   9  -2    6.90    4.80
   8   9  -2   27.50    9.60
   7   9  -2   92.09   12.80
   7   9  -2   85.19   11.30
   7   9  -2   81.09   12.30
   7   9  -2   93.59    8.90
   6   9  -2   13.20    5.50
   6   9  -2   20.60    8.40
   6   9  -2   21.50    8.20
   6   9  -2   21.10    8.90
   5   9  -2    9.80    7.10
   5   9  -2   10.60    7.70
   5   9  -2    3.10    4.10
   5   9  -2    7.90    6.70
  -5  -9   2   12.40    5.00
  -5  -9   2    9.60    2.60
   4   9  -2   59.79   10.30
   4   9  -2   48.80   10.50
   4   9  -2   40.60    8.90
   4   9  -2   37.50    6.10
   4   9  -2   48.00    8.90
  -4  -9   2   39.90    6.20
  -4  -9   2   41.40    5.00
   3   9  -2  102.19   11.50
   3   9  -2  117.79   12.80
   3   9  -2  107.09   11.00
   3   9  -2   81.69   11.40
   3   9  -2   97.59    8.60
   3   9  -2  105.79   10.70
  -3  -9   2   94.69    8.30
  -3  -9   2   77.39    7.20
   2   9  -2   79.19    8.30
   2   9  -2   92.29   12.30
   2   9  -2   85.99   11.60
   2   9  -2   56.89    9.30
   2   9  -2   55.99   10.20
   2   9  -2   85.69   10.00
  -2  -9   2   86.39    7.90
  -2  -9   2   69.69    7.60
   1   9  -2  713.33   28.00
   1   9  -2  709.93   26.20
   1   9  -2  780.62   28.60
   1   9  -2  735.63   26.50
   1   9  -2  750.52   30.30
   1   9  -2  777.32   25.40
  -1  -9   2  717.63   23.70
  -1  -9   2  751.62   24.80
   0   9  -2   51.69    7.80
   0   9  -2   68.99   11.10
   0   9  -2   50.99    9.20
   0   9  -2   59.59    9.20
   0   9  -2   53.69   10.00
   0   9  -2   36.50    8.90
   0  -9   2   60.59    7.50
   0  -9   2   66.39    9.50
  -1   9  -2   86.69    9.90
  -1   9  -2   81.49   11.90
  -1   9  -2   78.79    9.70
  -1   9  -2   80.99   10.40
  -1   9  -2  103.19   13.40
  -1   9  -2   87.39   11.60
   1  -9   2   71.09    9.50
   1  -9   2   93.59    9.40
  -2   9  -2  172.38   15.60
  -2   9  -2  172.98   13.80
  -2   9  -2  177.18   13.70
  -2   9  -2  176.68   12.50
  -2   9  -2  148.99   12.30
  -2   9  -2  192.48   13.20
   2  -9   2  177.38   12.30
   2  -9   2  181.18   13.10
  -3   9  -2   27.30    8.20
  -3   9  -2   19.90    6.90
  -3   9  -2   12.00    7.40
  -3   9  -2   16.40    8.70
  -3   9  -2   18.30    6.80
  -3   9  -2   17.90    7.20
   3  -9   2   15.40    6.40
   3  -9   2   20.60    7.00
   3  -9   2   22.00    7.30
  -4   9  -2   52.59   10.60
  -4   9  -2   54.39    9.00
  -4   9  -2   38.40    9.20
  -4   9  -2   34.10    8.80
  -4   9  -2   43.40    9.00
  -4   9  -2   51.19    8.50
   4  -9   2   41.30    8.50
   4  -9   2   39.50    8.20
   4  -9   2   25.10    7.90
  -5   9  -2   18.70    7.30
  -5   9  -2   20.50    9.00
  -5   9  -2   20.30    8.00
  -5   9  -2   12.60    9.00
  -5   9  -2    9.70    6.30
  -5   9  -2   14.20    7.70
   5  -9   2   15.70    7.20
   5  -9   2   13.30    7.60
   5  -9   2   14.80    6.70
  -6   9  -2   35.60    8.50
  -6   9  -2   20.00    8.10
  -6   9  -2   28.10    8.90
  -6   9  -2   37.80   10.50
  -6   9  -2   22.00   10.70
  -6   9  -2   17.00    8.40
   6  -9   2   26.50    8.70
   6  -9   2   29.20    8.70
   6  -9   2   27.10    9.50
  -7   9  -2   86.89   12.80
  -7   9  -2   73.69   11.60
  -7   9  -2   82.89   13.70
  -7   9  -2   70.79   14.00
  -7   9  -2   77.49   11.70
  -7   9  -2   92.09   11.50
   7  -9   2   82.39   11.70
   7  -9   2   59.09   11.30
   7  -9   2   71.99   11.20
  -8   9  -2   83.39   13.30
  -8   9  -2   88.79   15.80
  -8   9  -2   96.69   14.30
  -8   9  -2   98.89   12.10
   8  -9   2   62.49   11.40
   8  -9   2   78.29   12.60
   8  -9   2   68.29   10.90
  -9   9  -2  197.88   21.10
  -9   9  -2  195.88   15.20
  -9   9  -2  212.78   12.40
   9  -9   2  235.38   17.80
   9  -9   2  228.98   17.00
   9  -9   2  237.28   19.50
 -10   9  -2   71.79   14.90
  10  -9   2   71.99   13.10
  10  -9   2   77.79   12.20
  10  -9   2   96.09   15.30
 -11   9  -2    9.20    8.00
  11  -9   2    9.40    8.50
  11  -9   2    4.10    7.40
 -12   9  -2   21.80    8.60
  12  -9   2   11.20    8.30
  12  -9   2   23.00    8.40
  12  -9   2   52.29   11.80
  13   8  -2    0.90    4.10
  13   8  -2    2.70    9.20
  13   8  -2   19.30    7.40
  12   8  -2    5.10    5.10
  12   8  -2   -7.40    4.50
  12   8  -2   -2.50    8.30
  12   8  -2   30.60   12.00
  12   8  -2   -2.90    4.40
  11   8  -2    6.40    5.20
  11   8  -2   -0.90    4.60
  11   8  -2   10.00    6.40
  11   8  -2   16.20    7.30
  10   8  -2   45.10    8.30
  10   8  -2   28.00    9.10
  10   8  -2   30.10    8.20
  10   8  -2   31.80    6.50
   9   8  -2  188.18   13.60
   9   8  -2  204.48   13.60
   9   8  -2  205.98   14.80
   9   8  -2  191.88   11.60
   8   8  -2   17.20    7.50
   8   8  -2   25.60    8.30
   8   8  -2   27.30    7.60
   8   8  -2   20.50    5.50
   7   8  -2  227.68   14.90
   7   8  -2  263.17   16.00
   7   8  -2  238.18   14.20
   7   8  -2  259.07   12.40
   6   8  -2    8.20    6.70
   6   8  -2    1.10    3.60
   6   8  -2    0.20    6.00
   6   8  -2    1.40    5.70
   5   8  -2   45.20    5.80
   5   8  -2   37.60    8.90
   5   8  -2   31.70    7.50
   5   8  -2   37.40    8.70
  -5  -8   2   35.90    2.90
   4   8  -2   91.99   11.50
   4   8  -2   63.19   10.20
   4   8  -2   72.89    7.10
   4   8  -2   80.19   10.40
  -4  -8   2   65.09    6.90
  -4  -8   2   62.19    4.60
   3   8  -2   59.69    9.80
   3   8  -2   62.39   10.20
   3   8  -2   64.19   10.00
   3   8  -2   58.19    6.60
   3   8  -2   58.09    8.90
  -3  -8   2   56.09    5.90
  -3  -8   2   50.19    5.80
   2   8  -2   32.80    5.60
   2   8  -2   48.40    8.30
   2   8  -2   39.20    7.70
   2   8  -2   49.40   10.40
   2   8  -2   40.80    7.30
   2   8  -2   37.70    8.60
  -2  -8   2   60.69    6.90
  -2  -8   2   42.20    6.10
   1   8  -2  379.06   17.70
   1   8  -2  409.96   16.20
   1   8  -2  443.56   20.00
   1   8  -2  422.96   19.60
   1   8  -2  428.86   21.10
   1   8  -2  412.86   18.20
  -1  -8   2  394.36   17.40
  -1  -8   2  412.56   16.40
   0   8  -2  115.29   11.90
   0   8  -2  116.29   11.70
   0   8  -2  132.69   12.10
   0   8  -2  125.99   11.00
   0   8  -2  133.79   10.10
   0   8  -2  141.99   11.20
   0  -8   2  150.28   10.00
  -1   8  -2  715.73   25.30
  -1   8  -2  664.53   27.90
  -1   8  -2  715.53   25.20
  -1   8  -2  737.83   26.90
  -1   8  -2  701.33   26.60
  -1   8  -2  736.03   24.90
   1  -8   2  734.63   24.10
   1  -8   2  712.83   25.00
  -2   8  -2   28.50    9.40
  -2   8  -2   37.50    7.20
  -2   8  -2   19.00    7.60
  -2   8  -2   19.50    9.30
  -2   8  -2   30.10    7.00
  -2   8  -2   20.70    6.80
   2  -8   2   24.10    6.10
   2  -8   2   18.60    6.40
  -3   8  -2   11.90    6.80
  -3   8  -2   14.50    6.00
  -3   8  -2   16.00    7.30
  -3   8  -2   22.50    6.60
  -3   8  -2    6.10    5.50
  -3   8  -2   12.80    6.30
   3  -8   2   11.50    6.40
   3  -8   2   10.00    5.90
   3  -8   2   11.70    5.60
  -4   8  -2   -0.80    5.60
  -4   8  -2   -5.50    4.50
  -4   8  -2   -2.70    6.60
  -4   8  -2    7.80    7.30
  -4   8  -2    8.90    6.10
  -4   8  -2   14.30    6.90
   4  -8   2   -8.60    5.10
   4  -8   2    5.10    5.50
   4  -8   2    4.80    5.60
  -5   8  -2   76.49   12.00
  -5   8  -2   84.89   10.90
  -5   8  -2   59.99   10.40
  -5   8  -2   71.19    9.60
  -5   8  -2   67.39   10.20
  -5   8  -2   58.39    9.20
   5  -8   2   60.09    9.20
   5  -8   2   75.49    9.70
   5  -8   2   59.49    9.40
  -6   8  -2   72.49   10.30
  -6   8  -2   62.99   11.40
  -6   8  -2   82.29   11.10
  -6   8  -2   75.89   10.70
  -6   8  -2   97.29   12.90
  -6   8  -2   81.29    9.50
   6  -8   2   73.29   10.60
   6  -8   2   86.69   10.90
   6  -8   2   72.59   10.30
  -7   8  -2   61.09   10.50
  -7   8  -2   50.99    9.90
  -7   8  -2   71.29   10.00
  -7   8  -2   49.50   11.50
  -7   8  -2   47.00   10.00
   7  -8   2   39.30    9.20
   7  -8   2   72.39   11.10
   7  -8   2   66.59   10.20
  -8   8  -2    8.20    6.40
  -8   8  -2   -1.40    5.00
  -8   8  -2    0.00    8.80
  -8   8  -2   -9.30    4.50
  -8   8  -2    0.80    6.90
   8  -8   2   -0.60    6.50
   8  -8   2    3.80    6.80
   8  -8   2    8.10    7.90
  -9   8  -2   -7.00    4.00
  -9   8  -2    1.00    4.20
  -9   8  -2    1.10    9.40
  -9   8  -2   10.00    7.90
   9  -8   2   13.00    7.80
   9  -8   2    5.10    7.70
   9  -8   2   -5.70    6.90
 -10   8  -2   15.10   10.00
 -10   8  -2   41.80   10.40
  10  -8   2   20.30    8.70
  10  -8   2   27.00    9.10
  10  -8   2   30.60    9.70
 -11   8  -2   10.50    9.60
 -11   8  -2   25.00   10.30
  11  -8   2    9.80    7.10
  11  -8   2   12.10    8.20
  11  -8   2   13.00    9.00
 -12   8  -2   18.60    8.90
  12  -8   2   14.10    8.70
  12  -8   2    9.30    9.80
 -13   8  -2   18.70    8.60
  13  -8   2   16.70    9.20
  13  -8   2   11.00    9.00
  13  -8   2   22.00   11.50
  13   7  -2    4.40    3.30
  13   7  -2   16.20    7.00
  13   7  -2   -0.30    8.50
  12   7  -2   23.10    8.60
  12   7  -2   13.20    5.00
  12   7  -2    7.30    5.50
  12   7  -2   22.40   10.50
  11   7  -2   15.00    5.60
  11   7  -2   13.20    6.20
  11   7  -2   11.20    6.40
  11   7  -2    8.50    5.30
  11   7  -2    1.90    8.40
  10   7  -2    6.70    5.70
  10   7  -2    7.00    6.10
  10   7  -2    3.80    6.60
  10   7  -2    7.20    5.30
   9   7  -2   78.39   10.30
   9   7  -2   91.49   11.30
   9   7  -2   69.39    8.30
   9   7  -2   74.29    9.40
   8   7  -2   64.59    9.70
   8   7  -2   64.29    8.80
   8   7  -2   56.29    9.20
   8   7  -2   46.80    7.40
   7   7  -2   97.99    9.70
   7   7  -2   73.09   10.10
   7   7  -2   84.49    7.40
   7   7  -2   91.39    9.80
   6   7  -2   18.00    6.20
   6   7  -2   29.00    7.20
   6   7  -2   28.40    7.90
   6   7  -2   27.70    4.80
   5   7  -2   10.30    3.60
   5   7  -2    5.80    5.70
   5   7  -2   14.80    6.50
   5   7  -2    7.20    5.20
   4   7  -2    9.40    5.60
   4   7  -2    1.70    5.30
   4   7  -2    4.80    3.30
   4   7  -2   -0.80    5.90
  -4  -7   2    1.80    2.20
  -4  -7   2   -0.30    3.50
   3   7  -2  194.68   12.60
   3   7  -2  219.58   13.00
   3   7  -2  171.48   13.40
   3   7  -2  191.98    9.70
   3   7  -2  169.38   12.40
  -3  -7   2  200.88    9.60
  -3  -7   2  184.48    7.90
   2   7  -2   57.99    6.50
   2   7  -2   70.09    9.90
   2   7  -2   67.89    8.80
   2   7  -2   69.19   11.40
   2   7  -2   44.80    9.10
   2   7  -2   51.89    8.70
  -2  -7   2   54.89    6.60
  -2  -7   2   65.19    6.80
   1   7  -2  798.52   26.70
   1   7  -2  800.22   24.10
   1   7  -2  851.41   27.80
   1   7  -2  808.02   26.30
   1   7  -2  796.92   27.50
  -1  -7   2  777.12   24.20
  -1  -7   2  773.62   23.50
   0   7  -2  108.69   11.40
   0   7  -2  106.69   10.20
   0   7  -2  108.19   11.30
   0   7  -2  108.09   10.20
   0   7  -2  111.49    9.20
   0   7  -2  106.09   12.80
   0  -7   2  100.89   10.10
   0  -7   2  123.19    9.00
  -1   7  -2  282.57   14.60
  -1   7  -2  262.47   15.50
  -1   7  -2  316.17   16.20
  -1   7  -2  274.67   16.70
  -1   7  -2  279.57   14.50
  -1   7  -2  291.17   14.10
   1  -7   2  296.17   14.70
  -2   7  -2  218.28   14.10
  -2   7  -2  239.28   13.40
  -2   7  -2  248.28   16.40
  -2   7  -2  239.38   14.00
  -2   7  -2  230.88   14.80
  -2   7  -2  222.78   14.40
   2  -7   2  235.28   13.40
   2  -7   2  237.08   13.20
   2  -7   2  234.38   13.40
  -3   7  -2   84.79   10.10
  -3   7  -2   91.09   10.70
  -3   7  -2   56.79    8.30
  -3   7  -2   69.09   15.50
  -3   7  -2   78.89   12.00
   3  -7   2   85.89    9.30
   3  -7   2   79.59    9.10
   3  -7   2   75.39    9.00
  -4   7  -2  230.88   15.20
  -4   7  -2  258.17   15.80
  -4   7  -2  274.57   14.60
  -4   7  -2  252.57   14.90
  -4   7  -2  245.08   12.70
  -4   7  -2  253.97   14.40
   4  -7   2  272.37   14.70
   4  -7   2  263.37   14.00
   4  -7   2  286.17   14.40
  -5   7  -2   37.00    8.70
  -5   7  -2   31.70    8.50
  -5   7  -2   32.40    7.60
  -5   7  -2   44.90    8.00
  -5   7  -2   38.10    7.20
  -5   7  -2   34.00    7.60
   5  -7   2   21.40    6.80
   5  -7   2   33.70    7.40
   5  -7   2   37.90    7.80
  -6   7  -2   28.70    7.00
  -6   7  -2   23.30    7.00
  -6   7  -2   35.20    6.90
  -6   7  -2   37.60    9.20
  -6   7  -2   25.10   11.00
  -6   7  -2   40.20    8.90
   6  -7   2   30.70    8.10
   6  -7   2   32.00    7.40
   6  -7   2   27.00    7.00
  -7   7  -2  125.19   11.30
  -7   7  -2  114.19   11.80
  -7   7  -2  129.79   15.00
  -7   7  -2  147.59   10.50
  -7   7  -2  136.99   10.00
   7  -7   2  133.49   12.30
   7  -7   2  127.59   10.60
   7  -7   2  156.98   14.40
  -8   7  -2   25.30    9.80
  -8   7  -2   16.40    7.10
  -8   7  -2   12.90    5.40
  -8   7  -2   21.40    5.90
   8  -7   2   15.70    7.90
   8  -7   2   14.30    7.80
   8  -7   2   11.60    6.60
  -9   7  -2   35.90    7.60
  -9   7  -2   48.70   10.20
  -9   7  -2   44.10   12.00
   9  -7   2   38.60   10.10
   9  -7   2   39.70    8.90
 -10   7  -2    8.10    9.50
 -10   7  -2   18.60    7.80
  10  -7   2   12.20    7.60
  10  -7   2   -4.50    6.10
  10  -7   2   -2.10    6.70
 -11   7  -2    9.00    7.20
 -11   7  -2   -0.30    8.40
  11  -7   2    2.70    7.20
  11  -7   2    5.40    7.20
 -12   7  -2   32.10   10.30
  12  -7   2   25.20    9.50
  12  -7   2    9.90    8.50
  12  -7   2   28.40    7.90
  13  -7   2   15.40    7.80
  13  -7   2   32.40    9.90
  13  -7   2   36.50   11.50
  14   6  -2  -15.40    5.60
  14   6  -2   22.90   10.70
  14   6  -2  -15.50    7.00
  14   6  -2   17.50    6.40
  13   6  -2   -2.70    8.70
  13   6  -2    9.10    7.00
  12   6  -2   15.20    6.30
  12   6  -2   24.60    4.50
  12   6  -2   24.50    4.90
  12   6  -2   13.90    9.80
  12   6  -2   26.00    7.00
  11   6  -2   30.00    7.30
  11   6  -2   28.00   10.60
  10   6  -2   69.09    8.00
  10   6  -2   51.09   11.80
  10   6  -2   76.99    9.70
  10   6  -2   73.69    8.10
   9   6  -2   37.70    7.50
   9   6  -2   39.60    7.70
   9   6  -2   48.20    7.00
   9   6  -2   34.40    6.40
   8   6  -2   12.30    4.70
   8   6  -2   20.30    6.60
   8   6  -2    5.00    5.20
   8   6  -2   23.80    6.50
   7   6  -2   18.30    5.80
   7   6  -2   11.60    4.00
   7   6  -2   21.20    6.30
   7   6  -2    7.90    6.30
   6   6  -2    1.90    5.30
   6   6  -2    5.60    3.30
   6   6  -2    5.20    4.70
   5   6  -2    5.60    6.50
   5   6  -2   12.80    3.70
   5   6  -2   12.30    5.70
   5   6  -2    8.50    5.90
   4   6  -2  339.27   15.40
   4   6  -2  291.47   15.30
   4   6  -2  326.37   15.20
   4   6  -2  329.97   11.80
  -4  -6   2  308.67    8.90
  -4  -6   2  319.57   12.00
   3   6  -2   25.30    7.00
   3   6  -2   35.30    5.00
   3   6  -2   34.80    8.50
  -3  -6   2   39.40    4.20
  -3  -6   2   35.60    4.70
   2   6  -2  333.47   15.00
   2   6  -2  317.37   15.20
   2   6  -2  349.47   12.60
   2   6  -2  324.87   15.90
  -2  -6   2  333.37   12.00
  -2  -6   2  339.77   11.80
   1   6  -2    5.40    5.70
   1   6  -2    6.60    6.20
   1   6  -2    5.70    4.00
   1   6  -2    9.10    5.60
   1   6  -2    8.00    6.20
   1   6  -2    2.90    4.80
  -1  -6   2    7.30    3.70
  -1  -6   2   11.10    5.10
   0   6  -2   64.49    9.90
   0   6  -2   75.59    7.90
   0   6  -2   90.79    8.80
   0   6  -2   73.69    7.60
   0   6  -2   69.89    7.80
   0   6  -2   78.79    8.40
   0  -6   2   85.99    7.40
   0  -6   2   71.99    8.60
  -1   6  -2  333.67   14.70
  -1   6  -2  309.57   16.60
  -1   6  -2  325.37   14.60
  -1   6  -2  351.26   14.30
  -1   6  -2  338.37   15.70
  -1   6  -2  338.17   15.10
   1  -6   2  371.86   17.60
   1  -6   2  349.96   14.90
   1  -6   2  357.36   14.30
  -2   6  -2   31.70    6.60
  -2   6  -2   46.80    8.80
  -2   6  -2   42.70    8.50
  -2   6  -2   39.00    7.80
  -2   6  -2   31.10    9.10
  -2   6  -2   29.00    6.60
   2  -6   2   44.20    7.90
   2  -6   2   35.60    6.60
   2  -6   2   27.60    7.70
   2  -6   2   28.10    6.50
  -3   6  -2   57.39    9.00
  -3   6  -2   73.59    9.70
  -3   6  -2   55.79    7.60
  -3   6  -2   67.49    8.60
  -3   6  -2   56.69    9.40
   3  -6   2   71.59    8.90
   3  -6   2   69.59    8.70
   3  -6   2   72.19    8.90
   3  -6   2   74.69   10.30
  -4   6  -2   41.10    9.00
  -4   6  -2   49.10    8.70
  -4   6  -2   48.00    8.10
  -4   6  -2   54.39    7.70
  -4   6  -2   45.10    7.80
   4  -6   2   35.40    7.10
   4  -6   2   37.90    7.50
   4  -6   2   42.60    8.10
   4  -6   2   45.30    8.30
  -5   6  -2   82.89   10.10
  -5   6  -2   77.79    8.60
  -5   6  -2   94.19    8.20
  -5   6  -2   99.89    9.30
  -5   6  -2   85.79   11.50
   5  -6   2   76.29    9.10
   5  -6   2   72.09    8.00
   5  -6   2   93.79   10.90
   5  -6   2   92.99    9.90
  -6   6  -2  169.38   13.40
  -6   6  -2  177.58   11.10
  -6   6  -2  161.48    9.50
  -6   6  -2  171.48   12.70
  -6   6  -2  161.98   10.40
   6  -6   2  149.29   11.80
   6  -6   2  164.78   13.00
   6  -6   2  138.59   10.80
   6  -6   2  155.78   10.40
  -7   6  -2   11.50    5.60
  -7   6  -2   13.90    4.90
  -7   6  -2    9.10    7.60
  -7   6  -2    3.00    4.60
   7  -6   2   14.80    6.10
   7  -6   2    1.80    5.90
   7  -6   2    3.30    5.80
   7  -6   2   11.20    6.20
  -8   6  -2   58.09   10.00
  -8   6  -2   50.89    7.70
  -8   6  -2   73.29   13.10
  -8   6  -2   53.19    5.00
  -8   6  -2   47.90    5.10
   8  -6   2   46.70    8.00
   8  -6   2   67.89   10.80
   8  -6   2   44.90    9.80
  -9   6  -2   -4.60    6.00
  -9   6  -2    5.30    7.80
   9  -6   2    6.70    6.00
   9  -6   2   10.50    8.00
   9  -6   2   -5.70    6.50
 -10   6  -2   66.19   13.10
 -10   6  -2   60.89   10.10
 -10   6  -2   43.20    7.90
  10  -6   2   33.70    8.30
  10  -6   2   64.49   12.40
  10  -6   2   50.59   11.00
 -11   6  -2   16.40   10.40
 -11   6  -2    7.30    6.30
  11  -6   2   18.30    8.60
  11  -6   2   -1.40    7.30
  11  -6   2   -0.60    7.00
 -12   6  -2   17.40    9.60
  12  -6   2   20.80    7.50
  12  -6   2   15.00    9.30
  12  -6   2    7.20    8.40
  13  -6   2    1.80    7.70
  13  -6   2   11.20    9.00
  13  -6   2   -2.40    8.10
  14   5  -2   10.60    3.20
  14   5  -2   -8.70    6.10
  14   5  -2    5.10    8.70
  14   5  -2    7.50    7.30
  14   5  -2   21.30    6.90
  13   5  -2   18.50    7.70
  13   5  -2   11.60    4.80
  13   5  -2   15.20    5.90
  13   5  -2    9.50    8.70
  13   5  -2   11.30    3.30
  12   5  -2   41.50    6.00
  12   5  -2   38.30    4.40
  12   5  -2   34.80    8.00
  12   5  -2   32.00   11.10
  11   5  -2   41.80    5.70
  11   5  -2   32.10    3.90
  11   5  -2   36.30    5.10
  11   5  -2   34.60    7.80
  11   5  -2   41.70   14.30
  11   5  -2   46.50    6.80
  10   5  -2   -0.40    3.30
  10   5  -2    2.50    2.40
  10   5  -2    6.10    5.90
  10   5  -2    5.40    5.40
  10   5  -2  -18.30    6.70
  10   5  -2   -6.10    4.00
   9   5  -2    3.30    4.50
   9   5  -2    8.90    4.90
   9   5  -2    1.50    4.60
   9   5  -2    3.60    4.10
   9   5  -2    0.80    2.10
   8   5  -2   27.70    2.70
   8   5  -2   21.10    4.90
   8   5  -2   31.60    6.30
   8   5  -2   26.90    6.00
   8   5  -2   23.70    5.40
   7   5  -2   79.89    7.80
   7   5  -2   87.39    7.20
   7   5  -2   88.09    8.00
   7   5  -2   88.59    6.90
   7   5  -2   84.69    3.30
   6   5  -2  389.46   13.70
   6   5  -2  418.76   15.60
   6   5  -2  432.06   15.80
   6   5  -2  381.66   16.10
   5   5  -2   62.59    7.70
   5   5  -2   71.49    5.90
   5   5  -2   67.19    8.70
   4   5  -2   -5.30    4.30
   4   5  -2    7.00    3.20
   4   5  -2   -5.90    4.90
  -4  -5   2    1.90    1.90
   3   5  -2   77.99    9.50
   3   5  -2   75.19    8.20
   3   5  -2   67.79    5.30
  -3  -5   2   66.09    5.60
  -3  -5   2   68.29    3.90
   2   5  -2  150.08    6.90
   2   5  -2  145.69    9.80
   2   5  -2  125.59    8.70
  -2  -5   2  133.69    6.50
  -2  -5   2  134.09    6.20
   1   5  -2   17.40    3.50
   1   5  -2   23.70    5.00
   1   5  -2   18.80    5.40
   1   5  -2   25.70    5.80
   1   5  -2   15.60    4.20
  -1  -5   2   29.10    4.60
  -1  -5   2   25.20    3.60
   0   5  -2  923.11   25.20
   0   5  -2  938.31   28.60
   0   5  -2  940.51   27.40
   0   5  -2  889.51   26.20
   0   5  -2  921.51   26.20
   0  -5   2  919.81   24.90
   0  -5   2  910.11   26.00
  -1   5  -2  132.29    8.30
  -1   5  -2  137.69    7.80
  -1   5  -2  127.39    8.10
  -1   5  -2  128.29    9.10
  -1   5  -2  112.09    8.60
   1  -5   2  126.39    8.20
   1  -5   2  119.69    8.10
   1  -5   2  128.69    7.70
   1  -5   2  138.09    9.30
  -2   5  -2    1.00    4.70
  -2   5  -2    1.20    4.10
  -2   5  -2    3.40    3.80
  -2   5  -2   -2.60    4.70
  -2   5  -2   -2.70    4.30
   2  -5   2   -6.10    4.80
   2  -5   2    2.40    3.90
   2  -5   2   -1.10    3.60
   2  -5   2   -1.60    4.10
  -3   5  -2  121.79   10.80
  -3   5  -2  103.69    9.00
  -3   5  -2  110.29    9.30
  -3   5  -2  107.89    8.00
  -3   5  -2  114.29    9.20
   3  -5   2  111.09    9.10
   3  -5   2  117.09    9.70
   3  -5   2  110.79    9.20
   3  -5   2  108.29    8.50
  -4   5  -2  707.23   24.00
  -4   5  -2  671.83   20.80
  -4   5  -2  671.83   24.30
  -4   5  -2  662.13   21.80
  -4   5  -2  706.53   22.70
   4  -5   2  666.43   23.40
   4  -5   2  673.23   21.80
   4  -5   2  630.54   22.50
   4  -5   2  686.73   24.00
  -5   5  -2   97.19    8.90
  -5   5  -2  103.19    8.60
  -5   5  -2  119.09   12.80
  -5   5  -2   83.49    9.80
  -5   5  -2  101.89    7.70
   5  -5   2  103.29    8.30
   5  -5   2  104.19    9.30
   5  -5   2  100.79   10.40
   5  -5   2   95.29    9.80
  -6   5  -2  290.27   11.60
  -6   5  -2  277.37   16.80
  -6   5  -2  269.27   11.90
  -6   5  -2  311.17   13.70
   6  -5   2  286.87   13.20
   6  -5   2  294.17   15.60
   6  -5   2  284.37   13.70
   6  -5   2  270.47   15.60
  -7   5  -2  191.28    8.20
  -7   5  -2  193.08    8.40
  -7   5  -2  197.58   11.20
  -7   5  -2  192.38   15.30
   7  -5   2  204.68   14.20
   7  -5   2  208.38   11.30
   7  -5   2  182.48   13.60
   7  -5   2  190.48   11.40
  -8   5  -2   20.30    5.70
  -8   5  -2   24.40    8.40
   8  -5   2   16.30    6.40
   8  -5   2   22.80    5.80
   8  -5   2   17.90    7.30
   8  -5   2   12.80    6.50
  -9   5  -2   13.00    8.10
  -9   5  -2    9.70    5.30
   9  -5   2   12.60    6.90
   9  -5   2   19.80    6.50
   9  -5   2    6.90    7.10
 -10   5  -2   15.70    6.30
 -10   5  -2   31.00   11.00
 -10   5  -2   12.80    7.10
  10  -5   2    4.20    7.60
  10  -5   2    2.30    7.40
  10  -5   2    6.60    5.60
 -11   5  -2   -0.50    5.20
 -11   5  -2   10.80    6.60
 -11   5  -2    1.00    8.60
  11  -5   2    9.00    8.80
  11  -5   2   -8.40    7.10
  11  -5   2    3.60    5.40
 -12   5  -2   76.09   14.20
 -12   5  -2   66.39   11.20
  12  -5   2   66.09   10.20
  12  -5   2   80.39   14.90
  12  -5   2   75.49   13.70
  13  -5   2   -6.90    5.40
  13  -5   2    1.90    8.40
  13  -5   2   -6.80    7.60
  14  -5   2    1.60    8.50
  14  -5   2   11.20   10.10
  14  -5   2    3.90    6.40
  14   4  -2    2.50    6.80
  14   4  -2   29.20    7.30
  14   4  -2   12.70    6.70
  14   4  -2   11.40    5.00
  14   4  -2   14.90   10.30
  13   4  -2   -9.20    7.30
  13   4  -2    8.00    5.20
  13   4  -2    7.40    5.50
  13   4  -2   -9.10    5.10
  12   4  -2   18.80   10.40
  12   4  -2   35.40    5.60
  12   4  -2   32.10    8.50
  12   4  -2   13.70    7.50
  11   4  -2   70.89   13.80
  11   4  -2   54.99    5.80
  11   4  -2   61.99    8.00
  10   4  -2   80.39   13.70
  10   4  -2   76.99    5.80
  10   4  -2  102.89    8.80
  10   4  -2   76.09    6.20
  10   4  -2   72.79    5.40
   9   4  -2   14.00    3.40
   9   4  -2   14.20    4.60
   9   4  -2    8.20    4.00
   9   4  -2    6.60    8.00
   9   4  -2    9.80    3.50
   8   4  -2    2.20    2.30
   8   4  -2    1.00    3.30
   8   4  -2   -1.80    3.40
   8   4  -2    0.70    3.50
   7   4  -2   92.29    6.70
   7   4  -2   98.29    4.60
   7   4  -2   94.49    7.10
   7   4  -2   99.69    7.10
   6   4  -2   16.20    4.80
   6   4  -2    9.00    2.10
   6   4  -2    9.40    4.60
   5   4  -2    4.40    3.30
   5   4  -2    9.70    5.50
   5   4  -2    4.70    1.80
   5   4  -2    2.20    4.10
   4   4  -2   97.19    7.30
   4   4  -2  116.39    6.00
   4   4  -2   97.79    8.10
   4   4  -2  102.49    3.90
  -4  -4   2  106.69    4.30
   3   4  -2  282.37   11.20
   3   4  -2  290.57    9.20
   3   4  -2  279.07    8.20
   3   4  -2  280.57   12.00
  -3  -4   2  283.57    7.70
  -3  -4   2  284.87    9.30
   2   4  -2  197.18    9.80
   2   4  -2  195.28    7.00
   2   4  -2  180.98   10.20
  -2  -4   2  196.18    7.00
  -2  -4   2  196.78    6.40
   1   4  -2   41.20    4.90
   1   4  -2   49.10    5.60
   1   4  -2   49.20    5.10
   1   4  -2   44.50    4.00
   1   4  -2   42.30    6.10
  -1  -4   2   41.00    4.20
  -1  -4   2   56.19    4.10
   0   4  -2  596.64   17.00
   0   4  -2  588.24   17.80
   0   4  -2  584.54   18.40
   0   4  -2  567.74   17.80
   0  -4   2  621.04   18.90
   0  -4   2  568.24   16.60
   0  -4   2  626.14   18.00
  -1   4  -2  312.77   11.80
  -1   4  -2  296.07   12.10
  -1   4  -2  294.37   11.20
  -1   4  -2  291.17   11.20
   1  -4   2  302.77   11.60
   1  -4   2  314.47   11.40
   1  -4   2  311.87   11.50
   1  -4   2  321.97   12.50
  -2   4  -2   16.10    4.50
  -2   4  -2   27.50    4.40
  -2   4  -2   17.50    4.30
  -2   4  -2   25.20    4.70
  -2   4  -2   18.40    4.80
   2  -4   2   22.30    4.70
   2  -4   2   27.80    4.60
   2  -4   2   25.50    4.90
   2  -4   2   18.80    4.00
  -3   4  -2  244.68   10.80
  -3   4  -2  235.58   10.80
  -3   4  -2  253.67   10.30
  -3   4  -2  230.18   11.50
  -3   4  -2  242.28   12.00
   3  -4   2  261.17   11.60
   3  -4   2  246.38   10.50
   3  -4   2  269.17   11.90
   3  -4   2  254.97   11.40
  -4   4  -2   14.90    5.40
  -4   4  -2   11.10    5.30
  -4   4  -2   17.70    4.90
  -4   4  -2   11.80    5.10
  -4   4  -2   18.00    6.70
   4  -4   2    5.30    5.40
   4  -4   2    6.10    5.30
   4  -4   2   13.30    6.60
   4  -4   2    7.70    4.90
  -5   4  -2  327.87   17.40
  -5   4  -2  346.87   14.40
  -5   4  -2  357.86   13.30
  -5   4  -2  366.56   13.00
   5  -4   2  341.07   13.40
   5  -4   2  361.56   17.10
   5  -4   2  335.07   14.20
   5  -4   2  340.47   16.50
  -6   4  -2   27.70    4.40
  -6   4  -2   33.90    8.20
  -6   4  -2   33.10    5.60
  -6   4  -2   27.60    4.40
   6  -4   2   46.60    8.40
   6  -4   2   32.70    5.90
   6  -4   2   25.50    6.20
   6  -4   2   37.60    7.30
  -7   4  -2  260.17   16.20
  -7   4  -2  240.18   11.40
   7  -4   2  240.98   11.50
   7  -4   2  243.68   12.10
   7  -4   2  255.37   15.50
   7  -4   2  240.18   14.70
  -8   4  -2   13.90    7.20
  -8   4  -2   11.00    4.60
   8  -4   2   12.90    7.30
   8  -4   2   14.50    5.40
   8  -4   2    7.30    6.30
  -9   4  -2   -3.00    3.60
  -9   4  -2   13.90    8.00
   9  -4   2    3.90    4.40
   9  -4   2   -7.00    5.80
   9  -4   2   -0.70    7.40
   9  -4   2    6.00    5.30
 -10   4  -2  102.29    8.60
 -10   4  -2  101.49    9.90
 -10   4  -2  102.49   14.40
  10  -4   2   85.79   13.20
  10  -4   2  109.79   14.00
  10  -4   2  100.99    9.00
 -11   4  -2   56.59   11.70
 -11   4  -2   63.19    8.10
 -11   4  -2   60.39    8.50
  11  -4   2   49.00   11.30
  11  -4   2   41.60   11.30
  11  -4   2   51.69    8.50
 -12   4  -2   -0.50    9.10
 -12   4  -2   12.70    6.30
 -12   4  -2   14.90    5.40
  12  -4   2   15.10    9.00
  12  -4   2   11.60    5.60
 -13   4  -2   -1.60    5.80
  13  -4   2   -2.40    8.20
  13  -4   2   -5.10    9.50
  13  -4   2   -1.60    4.70
  14  -4   2   -0.50    5.30
  14  -4   2    1.20    9.50
  14  -4   2    3.00    6.70
  14   3  -2   16.70    5.60
  14   3  -2    3.30    7.00
  14   3  -2   10.20    4.20
  14   3  -2   -6.70    8.00
  13   3  -2   17.30    4.90
  13   3  -2   16.00    4.90
  13   3  -2    0.00    7.20
  13   3  -2    7.60    9.00
  12   3  -2    6.30    5.00
  12   3  -2    5.50    7.00
  12   3  -2    9.10    5.00
  11   3  -2  -11.00    5.70
  11   3  -2    1.00    4.40
  11   3  -2   -0.20    8.00
  11   3  -2   11.30    5.20
  10   3  -2   72.29   12.20
  10   3  -2   56.29    6.20
  10   3  -2   68.89    7.10
   9   3  -2   -0.80    3.40
   9   3  -2    0.90    2.30
   9   3  -2   -4.90    6.50
   9   3  -2    4.20    2.30
   9   3  -2    0.90    3.50
   8   3  -2    4.30    3.30
   8   3  -2   -3.30    5.30
   8   3  -2    4.10    3.20
   8   3  -2   10.30    3.00
   8   3  -2    7.00    3.10
   7   3  -2   44.10    4.70
   7   3  -2   39.80    4.50
   7   3  -2   41.50    5.00
   6   3  -2   48.30    5.60
   6   3  -2   47.00    4.30
   5   3  -2   -1.70    3.80
   5   3  -2    2.90    2.30
  -5  -3   2    5.60    3.70
   4   3  -2   64.39    5.60
   4   3  -2   62.89    3.00
  -4  -3   2   59.19    5.30
   3   3  -2   36.30    4.40
   3   3  -2   31.80    2.00
   3   3  -2   24.20    2.80
   3   3  -2   30.60    4.50
  -3  -3   2   26.90    2.10
   2   3  -2   64.29    3.40
   2   3  -2   72.59    3.70
   2   3  -2   60.79    5.00
   2   3  -2   66.39    6.30
  -2  -3   2   74.09    3.20
  -2  -3   2   73.69    3.90
   1   3  -2  619.24   15.60
   1   3  -2  600.34   17.20
   1   3  -2  599.54   17.50
   1   3  -2  589.94   18.20
  -1  -3   2  601.44   15.40
  -1  -3   2  596.14   15.60
   0   3  -2   61.19    5.10
   0   3  -2   69.89    4.60
   0   3  -2   68.69    5.30
   0   3  -2   50.19    5.50
   0  -3   2   68.79    4.60
   0  -3   2   61.19    5.10
   0  -3   2   67.89    5.20
   0  -3   2   61.29    5.30
  -1   3  -2    9.90    3.40
  -1   3  -2    7.60    3.50
  -1   3  -2   14.70    3.50
  -1   3  -2   11.20    4.00
   1  -3   2    9.00    4.00
   1  -3   2   12.60    3.60
   1  -3   2   10.20    3.10
   1  -3   2   11.00    3.80
  -2   3  -2   16.20    3.80
  -2   3  -2   15.50    4.00
  -2   3  -2   22.70    4.30
  -2   3  -2   18.50    3.50
  -2   3  -2   21.20    4.00
   2  -3   2   17.40    3.80
   2  -3   2   16.60    3.40
   2  -3   2   16.20    4.30
   2  -3   2   15.30    3.80
  -3   3  -2   18.70    3.40
  -3   3  -2    9.00    3.40
  -3   3  -2    9.70    3.80
  -3   3  -2    7.20    4.10
  -3   3  -2   11.80    3.30
   3  -3   2   10.70    3.30
   3  -3   2    5.20    3.80
   3  -3   2   10.80    3.90
   3  -3   2   11.30    3.70
  -4   3  -2   99.99    6.40
  -4   3  -2   76.49    8.80
  -4   3  -2  103.29    6.10
  -4   3  -2   84.79    6.50
   4  -3   2   93.29    8.00
   4  -3   2   86.49    6.90
   4  -3   2  103.39    8.60
   4  -3   2   83.69    6.20
  -5   3  -2    3.90    3.40
  -5   3  -2    1.30    4.10
  -5   3  -2    5.00    6.60
  -5   3  -2   -0.80    3.30
   5  -3   2    0.90    3.90
   5  -3   2    4.10    4.30
   5  -3   2    3.70    6.40
   5  -3   2    8.40    5.70
  -6   3  -2   84.09    7.00
  -6   3  -2  101.59   11.60
   6  -3   2   83.39    6.80
   6  -3   2   74.29    7.30
   6  -3   2   88.59   10.50
   6  -3   2   71.69    9.00
  -7   3  -2  272.87   11.50
  -7   3  -2  253.07   15.80
   7  -3   2  237.98   14.50
   7  -3   2  255.87   11.00
   7  -3   2  269.57   15.90
   7  -3   2  254.17   11.60
  -8   3  -2   98.19    7.50
  -8   3  -2  108.49   12.00
   8  -3   2  116.89   13.30
   8  -3   2   89.79    7.50
   8  -3   2  104.89    7.50
   8  -3   2  101.39   11.30
  -9   3  -2   39.40    6.40
  -9   3  -2   33.30    9.30
   9  -3   2   34.30    6.00
   9  -3   2   31.90    8.30
   9  -3   2   26.80    8.80
   9  -3   2   41.80    6.50
 -10   3  -2   86.89    7.90
 -10   3  -2   75.59   12.50
  10  -3   2  101.69   14.30
  10  -3   2   74.79    8.70
  10  -3   2   72.09    7.60
  10  -3   2   82.79   11.90
 -11   3  -2   13.50    9.00
 -11   3  -2    6.60    5.30
  11  -3   2   21.00   10.90
  11  -3   2   11.40    9.70
  11  -3   2    7.40    5.10
 -12   3  -2    3.70    4.10
 -12   3  -2   -7.10    7.90
 -12   3  -2    2.50    6.60
  12  -3   2   -8.50    7.60
  12  -3   2    5.10    5.30
  12  -3   2    7.80    9.40
  13  -3   2    1.50   10.20
  13  -3   2    2.10    5.60
  13  -3   2   10.80    8.30
  14  -3   2  -10.20    9.10
  14  -3   2    5.60    5.60
  14  -3   2   19.00    9.80
  14   2  -2   10.40    5.50
  14   2  -2   -3.70    8.50
  14   2  -2    4.60    7.10
  14   2  -2    7.00    4.30
  13   2  -2    6.30    9.00
  13   2  -2    1.30    7.20
  12   2  -2   70.99    9.90
  12   2  -2   62.89    6.70
  12   2  -2   57.89   12.40
  12   2  -2   54.99   13.00
  11   2  -2   56.99    9.70
  11   2  -2   78.69    9.50
  11   2  -2   68.19    6.30
  11   2  -2   68.69   13.10
  10   2  -2    1.50    6.00
  10   2  -2    8.90    7.90
  10   2  -2    2.60    3.20
   9   2  -2   14.60    5.40
   9   2  -2   20.70    7.70
   9   2  -2   11.40    3.20
   8   2  -2   27.10    5.50
   8   2  -2   27.20    7.90
   8   2  -2   27.10    3.30
   8   2  -2   23.60    2.70
   8   2  -2   30.50    2.40
   7   2  -2  602.84   15.70
   7   2  -2  605.14   24.10
   7   2  -2  598.94   18.60
   6   2  -2   -9.90    6.30
   6   2  -2   -2.00    3.70
   6   2  -2    3.70    3.10
  -6  -2   2   -0.90    2.90
   5   2  -2  176.78    7.50
   5   2  -2  177.48    7.00
  -5  -2   2  180.38    7.10
   4   2  -2  493.95   13.00
   4   2  -2  485.15   13.70
  -4  -2   2  473.75   13.70
   3   2  -2  275.87    9.20
   3   2  -2  271.07    7.40
  -3  -2   2  257.67    7.80
   2   2  -2  126.09    4.50
   2   2  -2  131.59    5.80
   2   2  -2  124.39    4.00
   2   2  -2  132.09    6.40
  -2  -2   2  125.19    4.40
   1   2  -2   32.40    2.40
   1   2  -2   33.20    3.80
   1   2  -2   30.50    2.80
  -1  -2   2   33.20    2.40
  -1  -2   2   24.80    3.60
  -1  -2   2   36.40    2.60
   0   2  -2   38.90    3.10
   0   2  -2   37.50    3.40
   0   2  -2   36.20    3.70
   0   2  -2   43.30    3.80
   0  -2   2   40.00    3.60
   0  -2   2   40.00    3.20
   0  -2   2   35.60    3.10
   0  -2   2   39.40    3.80
   0  -2   2   33.00    3.90
  -1   2  -2   75.49    5.40
  -1   2  -2   83.29    4.80
  -1   2  -2   79.39    5.20
  -1   2  -2   84.99    5.20
   1  -2   2   86.99    5.50
   1  -2   2   83.89    5.10
   1  -2   2   82.29    5.50
   1  -2   2   80.19    4.80
  -2   2  -2 1656.13   40.90
  -2   2  -2 1666.83   39.00
  -2   2  -2 1660.73   40.40
  -2   2  -2 1621.64   39.40
   2  -2   2 1610.14   39.10
   2  -2   2 1613.04   40.30
   2  -2   2 1664.93   40.70
   2  -2   2 1635.34   39.60
  -3   2  -2   63.29    4.50
  -3   2  -2   59.49    4.50
  -3   2  -2   64.29    4.20
  -3   2  -2   79.29    7.30
   3  -2   2   71.39    4.60
   3  -2   2   61.29    5.80
   3  -2   2   55.39    4.40
   3  -2   2   84.29    7.00
  -4   2  -2  106.29    5.90
  -4   2  -2  110.99    5.00
  -4   2  -2   98.69    8.80
  -4   2  -2  104.59    4.80
   4  -2   2  110.69    8.00
   4  -2   2  111.69    9.10
   4  -2   2  115.59    5.80
   4  -2   2  105.49    6.10
  -5   2  -2  122.39   10.80
  -5   2  -2  129.29    7.40
   5  -2   2  134.99   11.70
   5  -2   2  133.59    7.40
   5  -2   2  116.09    9.60
   5  -2   2  127.29    7.10
  -6   2  -2  386.96   19.00
  -6   2  -2  412.26   13.90
   6  -2   2  415.66   17.90
   6  -2   2  398.76   13.70
   6  -2   2  398.76   13.60
  -7   2  -2   46.10    5.80
   7  -2   2   22.90    7.40
   7  -2   2   35.30    5.20
   7  -2   2   41.00    5.40
   7  -2   2   25.70    6.90
  -8   2  -2  136.09    8.00
  -8   2  -2  115.89   12.20
   8  -2   2  137.79    7.70
   8  -2   2  120.19   11.10
   8  -2   2  125.89    7.90
   8  -2   2  130.39   13.00
  -9   2  -2    4.70    3.80
  -9   2  -2    7.40    6.80
   9  -2   2    3.50    7.20
   9  -2   2    0.00    3.40
   9  -2   2    1.00    4.00
   9  -2   2    4.20    6.00
 -10   2  -2    7.80    7.90
 -10   2  -2   12.60    4.80
  10  -2   2   12.30    9.10
  10  -2   2   11.80    6.90
  10  -2   2    9.40    4.50
  10  -2   2   14.40    5.30
 -11   2  -2    5.60    4.20
  11  -2   2    0.80    8.20
  11  -2   2   -8.20    6.00
 -12   2  -2    5.60    3.80
 -12   2  -2    5.10    5.60
  12  -2   2   -2.10    9.00
  12  -2   2   12.40    5.80
  12  -2   2   -8.00    7.00
  13  -2   2    7.10    7.60
  13  -2   2    0.40   10.50
  13  -2   2    6.50    5.70
  14  -2   2    1.30    5.30
  14  -2   2    4.20   10.40
  14  -2   2   11.10    7.50
  14  -2   2   10.60    9.40
  14   1  -2   12.70    6.40
  14   1  -2   -0.70    3.90
  14   1  -2    1.60    9.70
  14   1  -2   -2.90    6.60
  13   1  -2    2.70    3.20
  13   1  -2    7.30    6.60
  13   1  -2   16.00   12.00
  13   1  -2   -1.80    8.90
  12   1  -2   10.60    7.40
  12   1  -2    8.40    3.70
  12   1  -2   23.20   10.30
  12   1  -2    7.10    6.60
  11   1  -2   10.30    6.80
  11   1  -2   10.90    6.60
  11   1  -2   10.00    9.20
  11   1  -2    7.80    3.60
  10   1  -2    2.80    2.50
  10   1  -2    9.80    6.40
  10   1  -2    2.80    5.80
  10   1  -2    8.50    7.50
   9   1  -2   16.80    7.00
   9   1  -2   21.00    6.70
   9   1  -2   20.70    2.90
   9   1  -2   22.60    6.30
   8   1  -2   -1.70    4.30
   8   1  -2    9.70    1.80
   8   1  -2    5.90    4.70
   8   1  -2   15.80    7.00
   7   1  -2    2.40    4.50
   7   1  -2    1.60    6.00
   6   1  -2  558.64   18.40
   6   1  -2  558.14   21.60
   6   1  -2  565.14   13.40
  -6  -1   2  538.85   13.70
   5   1  -2  284.07   13.30
   5   1  -2  250.97   10.40
   5   1  -2  281.57    7.30
  -5  -1   2  261.07    7.50
   4   1  -2  247.68    6.90
   4   1  -2  236.78    8.80
   4   1  -2  269.27   11.30
  -4  -1   2  237.38    6.80
   3   1  -2  273.27    8.70
   3   1  -2  277.87    7.60
  -3  -1   2  274.97    7.60
   2   1  -2  254.67    7.20
   2   1  -2  257.17    7.00
   2   1  -2  270.37    7.40
  -2  -1   2  243.08    7.40
   1   1  -2 1596.74   36.50
  -1   1  -2  396.26   10.40
  -1   1  -2  395.46   10.60
  -1   1  -2  388.56   11.30
   1  -1   2  397.66   10.40
   1  -1   2  383.06   10.80
   1  -1   2  403.76   11.30
   1  -1   2  386.76   10.60
  -2   1  -2   87.89    4.30
  -2   1  -2   82.79    4.20
  -2   1  -2   88.69    6.60
   2  -1   2  102.89    6.50
   2  -1   2   79.59    4.20
   2  -1   2   84.89    4.30
  -3   1  -2  183.38    5.70
  -3   1  -2  184.38    5.90
  -3   1  -2  177.58    6.80
  -3   1  -2  190.98    9.80
   3  -1   2  188.78    6.70
   3  -1   2  181.48    9.50
  -4   1  -2 2194.78   51.09
  -4   1  -2 2155.68   55.39
   4  -1   2 2152.48   50.59
   4  -1   2 2188.88   55.69
   4  -1   2 2198.48   50.99
  -5   1  -2   59.49    5.20
  -5   1  -2   48.00    7.60
   5  -1   2   45.20    6.10
   5  -1   2   64.09    8.80
   5  -1   2   62.19    4.80
   5  -1   2   59.29    4.90
  -6   1  -2  649.04   18.80
  -6   1  -2  641.24   24.30
   6  -1   2  673.73   18.40
   6  -1   2  617.64   22.50
   6  -1   2  695.33   29.30
   6  -1   2  626.94   18.10
  -7   1  -2  600.74   27.20
  -7   1  -2  536.45   17.10
   7  -1   2  542.85   16.50
   7  -1   2  559.34   16.80
   7  -1   2  578.44   24.40
   7  -1   2  600.54   22.30
  -8   1  -2   -3.90    6.00
  -8   1  -2    1.70    3.60
   8  -1   2   -1.10    3.00
   8  -1   2    6.30    7.20
   8  -1   2    3.10    3.40
   8  -1   2    2.50    5.60
  -9   1  -2   77.49    6.30
   9  -1   2   87.69   12.70
   9  -1   2   82.19   10.70
   9  -1   2   65.69    5.60
   9  -1   2   78.39    6.50
 -10   1  -2    8.70    4.00
  10  -1   2    7.50    4.70
  10  -1   2    0.80    6.50
  10  -1   2    8.00    8.40
  10  -1   2    8.90    3.70
 -11   1  -2   47.30    5.30
  11  -1   2   44.50    5.20
  11  -1   2   43.10    6.80
  11  -1   2   44.60   13.10
  11  -1   2   44.10   11.10
 -12   1  -2   43.60    3.70
 -12   1  -2   33.20    3.30
  12  -1   2   11.90    8.50
  12  -1   2   32.30   11.60
  12  -1   2   25.00    6.90
  13  -1   2    8.30    8.30
  13  -1   2   -1.40    4.80
  13  -1   2  -16.70    8.20
  14  -1   2   -4.50    8.90
  14  -1   2   -5.50    4.70
  14  -1   2   17.20    8.30
  14  -1   2   26.00   11.60
  14  -1   2    5.60    7.90
  14   0  -2   52.99   10.20
  14   0  -2   53.99    7.80
  14   0  -2   57.69   13.90
  14   0  -2   50.09   13.60
  13   0  -2    3.00    7.00
  13   0  -2   -7.00    7.30
  13   0  -2    1.50    5.90
  13   0  -2   -7.00    3.60
  12   0  -2  117.39    7.40
  12   0  -2  122.29   13.30
  12   0  -2   98.49   15.00
  12   0  -2  110.79   16.00
  11   0  -2    8.70    7.30
  11   0  -2    7.10    8.40
  11   0  -2   -0.30    6.40
  11   0  -2    3.40    3.40
  10   0  -2    0.90    2.50
  10   0  -2    4.40    5.70
  10   0  -2    3.10    5.80
  10   0  -2   12.40    7.50
   9   0  -2    2.00    6.00
   9   0  -2    0.80    2.00
   9   0  -2    1.90    5.00
   8   0  -2   57.69    9.80
   8   0  -2   38.90    7.10
   8   0  -2   40.40    2.80
   7   0  -2    5.80    5.00
   7   0  -2   12.60    6.50
  -7   0   2    3.10    1.60
   6   0  -2 2097.49   52.59
   6   0  -2 2001.80   45.80
   6   0  -2 2022.10   54.39
  -6   0   2 2030.80   46.10
   5   0  -2    6.20    4.00
   5   0  -2    4.40    4.90
   5   0  -2    5.20    1.40
  -5   0   2    8.50    1.80
   4   0  -2 9999.00  250.97
  -4   0   2 9756.22  242.68
   3   0  -2    1.40    3.10
   3   0  -2    3.00    2.60
   2   0  -2   53.29    3.80
   2   0  -2   53.59    4.10
   1   0   2   -1.00    1.70
   1   0   2    0.80    1.10
   1   0   2    1.90    1.00
   1   0   2    1.50    0.80
  -2   0  -2   47.80    5.10
  -2   0  -2   47.60    3.70
  -2   0  -2   46.40    2.50
   2   0   2   50.69    5.70
   2   0   2   46.30    3.00
   2   0   2   50.19    3.40
  -3   0  -2    4.60    3.80
  -3   0  -2    3.40    2.50
   3   0   2    2.40    4.10
   3   0   2    0.10    1.80
   3   0   2    5.70    2.40
  -4   0  -2 1188.78   33.20
  -4   0  -2 1161.48   29.30
   4   0   2 1227.68   33.60
   4   0   2 1193.68   28.30
   4   0   2 1194.58   28.90
  -5   0  -2   33.00    6.90
  -5   0  -2   27.00    4.00
   5   0   2   26.70    3.40
   5   0   2   28.60    7.20
  -6   0  -2 1879.81   51.49
  -6   0  -2 1893.11   45.60
   6   0   2 1804.32   44.30
   6   0   2 1955.10   46.30
   7   0   2   -1.80    2.80
   7   0   2   -1.20    2.90
   7   0   2   -1.20    6.40
  -8   0  -2   85.59    6.10
   8   0   2   77.19    5.70
   8   0   2   81.89    5.30
   8   0   2  104.39   12.90
  -9   0  -2    4.80    3.20
   9   0   2   -0.90    3.10
   9   0   2    9.20    5.50
   9   0   2   -1.40    6.40
   9   0   2    2.30    2.70
 -10   0  -2   44.20    5.00
  10   0   2   48.00    4.90
  10   0   2   54.09    6.00
  10   0   2   68.29   12.50
  10   0   2   42.30    9.20
 -11   0  -2    4.70    3.10
  11   0   2   -8.90    8.00
  11   0   2    5.00    6.80
  11   0   2    4.80    2.90
  11   0   2   14.10    5.00
  12   0   2  140.89   19.60
  12   0   2  128.99   10.30
  12   0   2  133.09   18.50
  13   0   2    4.80    5.10
  13   0   2    3.30    7.40
  13   0   2   20.90    7.70
  13   0   2   11.70    8.70
  13   0   2   -0.80    8.80
  14   0   2    1.80    5.20
  14   0   2   14.90    7.40
  14   0   2   16.40    9.10
  14   0   2   -0.70    9.30
  14   0   2   13.70    7.40
  14  -1  -2    6.80    7.30
  14  -1  -2    2.70    9.20
  14  -1  -2   -0.50    6.60
  14  -1  -2   -5.10    3.70
  13  -1  -2    8.20    8.10
  13  -1  -2    0.20    7.20
  13  -1  -2   -0.30    3.90
  12  -1  -2    4.80    4.30
  12  -1  -2    5.90    7.80
  12  -1  -2    8.90    7.80
  12  -1  -2    6.80    8.70
  11  -1  -2   15.50    7.70
  11  -1  -2    4.80    3.90
  11  -1  -2   13.80    8.00
  11  -1  -2    4.20    8.10
  10  -1  -2    4.40    7.30
  10  -1  -2   -0.30    3.10
  10  -1  -2    7.50    6.30
   9  -1  -2   27.50    8.20
   9  -1  -2   21.60    3.70
   9  -1  -2   25.90    6.90
  -9   1   2   22.00    2.70
  -9   1   2   21.40    2.60
   8  -1  -2    2.70    5.00
   8  -1  -2    8.90    2.70
   8  -1  -2    9.50    6.90
  -8   1   2    6.40    2.50
  -8   1   2    7.60    2.50
   7  -1  -2    2.80    2.20
   7  -1  -2    3.50    2.30
   7  -1  -2   -9.30    6.20
   7  -1  -2    0.60    5.00
  -7   1   2    1.80    2.80
  -7   1   2    4.30    5.90
   6  -1  -2  569.94   20.70
   6  -1  -2  563.14   15.20
   6  -1  -2  583.94   22.30
   6  -1  -2  558.04   14.20
  -6   1   2  621.44   21.90
  -6   1   2  575.04   15.30
   5  -1  -2  267.37    6.90
   5  -1  -2  266.67    7.00
   5  -1  -2  265.67    8.30
   5  -1  -2  259.57   13.00
   5  -1  -2  280.77   12.20
  -5   1   2  268.07    8.20
  -5   1   2  249.68   12.50
   4  -1  -2  248.68   10.40
   4  -1  -2  237.08    6.00
   4  -1  -2  244.88    6.10
   4  -1  -2  243.48    7.50
  -4   1   2  246.88    7.30
  -4   1   2  231.28   10.50
   3  -1  -2  283.17    7.10
   3  -1  -2  288.97   10.80
   3  -1  -2  293.07   10.60
   3  -1  -2  280.87    7.20
  -3   1   2  279.97    8.20
  -3   1   2  278.17    8.50
  -3   1   2  293.57   10.70
  -3   1   2  292.77   10.60
   2  -1  -2  275.87    9.00
   2  -1  -2  259.87    7.20
   2  -1  -2  265.67    7.00
   2  -1  -2  256.47    9.00
  -2   1   2  260.57    9.00
  -2   1   2  258.27    8.00
  -2   1   2  282.27    9.30
  -2   1   2  265.97    7.70
   1  -1  -2 1601.14   36.90
   1  -1  -2 1609.44   37.30
  -1  -1  -2  389.46   10.50
  -1  -1  -2  404.66   11.00
   1   1   2  393.36   10.20
   1   1   2  392.66   10.50
   1   1   2  377.06    9.00
   1   1   2  393.06   10.90
  -2  -1  -2   83.19    4.70
  -2  -1  -2   87.39    3.80
   2   1   2   80.09    4.00
   2   1   2   78.69    4.70
  -3  -1  -2  172.98    6.90
   3   1   2  177.38    6.20
   3   1   2  182.08    6.90
   3   1   2  167.68    9.20
  -4  -1  -2 2110.89   50.59
   4   1   2 2155.48   49.60
   4   1   2 2187.98   54.79
   4   1   2 2137.99   50.49
  -5  -1  -2   45.10    5.10
   5   1   2   46.40    4.20
   5   1   2   51.69    8.00
   5   1   2   55.59    5.00
  -6  -1  -2  634.24   18.20
   6   1   2  629.34   24.40
   6   1   2  638.64   17.80
   6   1   2  602.34   17.10
  -7  -1  -2  541.75   18.00
   7   1   2  559.04   16.00
   7   1   2  565.94   16.30
   7   1   2  553.14   23.90
  -8  -1  -2   -0.50    3.00
   8   1   2    2.70    2.70
   8   1   2   -2.20    2.80
   8   1   2    5.80    7.20
  -9  -1  -2   74.79    5.90
   9   1   2   70.59   11.50
   9   1   2   81.89    6.20
   9   1   2   72.09    4.90
 -10  -1  -2   11.30    3.60
  10   1   2    7.30    4.10
  10   1   2   11.30    9.40
  10   1   2    5.60    2.80
 -11  -1  -2   40.50    3.60
  11   1   2   56.59    6.90
  11   1   2   72.89   12.00
  11   1   2   58.49   12.90
  11   1   2   53.49    9.60
  11   1   2   41.80    3.30
  12   1   2   29.80    9.20
  12   1   2   53.99    9.80
  12   1   2   36.60    6.20
  13   1   2   -1.30    4.20
  13   1   2    2.80    8.80
  13   1   2   -9.40    5.80
  13   1   2    3.30    7.10
  13   1   2   10.20    6.00
  14   1   2   -4.20    3.90
  14   1   2   18.90    7.90
  14   1   2   10.20    8.30
  14   1   2    5.20    8.80
  14   1   2   22.30    7.50
  14  -2  -2    3.30    7.70
  14  -2  -2   15.10    7.90
  14  -2  -2   -0.70    8.50
  14  -2  -2   -3.60    4.20
  13  -2  -2    9.20    4.50
  13  -2  -2   13.80    8.80
  13  -2  -2    1.50    9.20
  12  -2  -2   71.69    7.00
  12  -2  -2   63.09   12.30
  12  -2  -2   59.09   12.50
  11  -2  -2   83.49   13.80
  11  -2  -2   54.59    6.50
  11  -2  -2   61.09   11.40
 -11   2   2   65.59    3.20
  10  -2  -2    2.60    3.70
  10  -2  -2    0.90    6.70
  10  -2  -2   16.70    7.90
 -10   2   2    4.50    2.90
   9  -2  -2    5.50    6.40
   9  -2  -2    7.60    6.10
   9  -2  -2    7.60    3.50
  -9   2   2    8.30    3.20
  -9   2   2   14.00    7.20
  -9   2   2   10.60    3.70
   8  -2  -2   30.30    4.20
   8  -2  -2   23.00    6.90
   8  -2  -2   35.30    7.80
  -8   2   2   32.40    4.70
  -8   2   2   24.20    7.90
  -8   2   2   30.70    4.20
   7  -2  -2  586.74   16.70
   7  -2  -2  614.94   24.00
   7  -2  -2  600.34   22.60
  -7   2   2  615.54   18.00
  -7   2   2  609.74   17.20
  -7   2   2  590.54   23.00
   6  -2  -2    1.50    3.10
   6  -2  -2   -1.00    3.20
   6  -2  -2   -1.90    5.20
   6  -2  -2    2.90    5.70
  -6   2   2    4.20    3.00
  -6   2   2   -4.00    5.30
  -6   2   2    5.00    3.90
   5  -2  -2  182.28   10.70
   5  -2  -2  182.88    7.50
   5  -2  -2  199.68   11.70
   5  -2  -2  196.98    7.20
  -5   2   2  169.68   11.10
  -5   2   2  182.08    7.60
  -5   2   2  198.48    8.50
   4  -2  -2  506.15   16.50
   4  -2  -2  487.65   13.40
   4  -2  -2  493.35   13.90
   4  -2  -2  501.15   16.80
  -4   2   2  481.05   14.60
  -4   2   2  478.05   16.70
  -4   2   2  485.95   14.10
  -4   2   2  477.95   16.50
   3  -2  -2  261.97    8.80
   3  -2  -2  259.37   10.00
   3  -2  -2  259.87   10.50
   3  -2  -2  267.27    8.40
  -3   2   2  261.77   10.50
  -3   2   2  269.67    7.60
  -3   2   2  274.07    7.90
  -3   2   2  264.37    9.50
  -3   2   2  259.57    9.00
  -3   2   2  276.27   10.60
   2  -2  -2  126.19    6.10
   2  -2  -2  122.49    5.50
   2  -2  -2  126.49    6.70
   2  -2  -2  123.99    6.00
  -2   2   2  132.59    5.30
  -2   2   2  122.99    6.60
  -2   2   2  122.29    6.50
  -2   2   2  120.39    5.80
  -2   2   2  127.29    5.80
   1  -2  -2   42.10    4.60
   1  -2  -2   28.20    3.30
   1  -2  -2   35.40    4.10
   1  -2  -2   36.20    4.30
  -1   2   2   37.60    4.00
  -1   2   2   35.20    4.20
  -1   2   2   32.20    3.50
  -1   2   2   38.30    4.50
  -1   2   2   33.20    3.50
   0  -2  -2   33.90    4.20
   0  -2  -2   44.20    4.80
   0  -2  -2   49.20    3.60
   0   2   2   39.80    4.40
   0   2   2   46.30    3.60
   0   2   2   44.60    5.00
  -1  -2  -2   68.99    3.10
  -1  -2  -2   70.59    4.80
  -1  -2  -2   83.29    4.30
  -1  -2  -2   70.29    5.40
   1   2   2   77.39    4.10
   1   2   2   78.79    5.60
   1   2   2   70.69    5.40
  -2  -2  -2 1599.04   39.50
  -2  -2  -2 1640.04   38.20
   2   2   2 1608.34   38.70
   2   2   2 1569.44   37.90
   2   2   2 1643.44   39.50
  -3  -2  -2   64.89    5.20
   3   2   2   57.79    5.10
   3   2   2   65.29    3.00
   3   2   2   61.89    4.60
  -4  -2  -2  111.69    6.50
   4   2   2  104.09    5.50
   4   2   2  104.99    6.30
  -5  -2  -2  120.09    7.40
   5   2   2  129.69    6.80
   5   2   2  133.59   11.20
   5   2   2  136.39    7.60
  -6  -2  -2  377.26   13.50
   6   2   2  389.96   13.40
   6   2   2  364.56   12.60
   6   2   2  422.76   19.80
  -7  -2  -2   25.60    4.70
   7   2   2   33.00    4.70
   7   2   2   29.20    4.90
   7   2   2   29.30    7.90
  -8  -2  -2  132.29    7.60
   8   2   2  124.39   13.40
   8   2   2  125.09    7.00
   8   2   2  123.99    7.30
  -9  -2  -2    6.60    3.60
   9   2   2    3.10    7.70
   9   2   2    0.70    3.60
   9   2   2    1.90    2.90
 -10  -2  -2    7.20    3.40
  10   2   2    8.40    3.20
  10   2   2    5.70    5.60
  10   2   2   24.40   10.30
  10   2   2   12.80    4.80
 -11  -2  -2    5.80    2.90
  11   2   2   -1.80    4.40
  11   2   2    2.30    7.10
  11   2   2   -0.40    2.30
  11   2   2    7.50    6.10
  11   2   2   -3.60    8.30
  12   2   2    3.40    6.30
  12   2   2    6.00    5.60
  12   2   2   -0.10    7.00
  12   2   2   -2.80    8.40
  13   2   2    4.10   10.50
  13   2   2   16.00    5.10
  13   2   2   23.90    8.00
  13   2   2   17.40    8.00
  13   2   2    2.70    7.30
  14   2   2   11.00    8.10
  14   2   2   -6.00    9.70
  14   2   2   -6.50    7.10
  14   2   2   21.40    7.40
  14   2   2    4.30    4.50
  14  -3  -2   -5.00    7.50
  14  -3  -2    0.00    5.40
  14  -3  -2   -5.90    7.90
  14  -3  -2   24.80    9.50
  13  -3  -2   10.50    8.10
  13  -3  -2    4.00    4.60
  13  -3  -2   24.70   11.50
  12  -3  -2    9.30    8.50
  12  -3  -2   -2.00    6.00
  12  -3  -2    4.40    4.80
 -12   3   2    3.90    3.10
  11  -3  -2   -0.30    6.50
  11  -3  -2   19.80    9.60
  11  -3  -2    6.70    4.50
 -11   3   2   -1.50    7.80
 -11   3   2   10.80    4.00
 -11   3   2   11.50    4.40
  10  -3  -2   86.99   12.80
  10  -3  -2   71.09   11.30
  10  -3  -2   59.29    6.60
 -10   3   2   72.69   11.90
 -10   3   2   72.39    6.80
 -10   3   2   70.79    6.10
   9  -3  -2   -1.60    3.40
   9  -3  -2   -2.50    6.10
   9  -3  -2    3.00    6.00
  -9   3   2   -0.80    3.40
  -9   3   2   -1.90    3.80
  -9   3   2   -2.10    5.60
   8  -3  -2    4.00    3.50
   8  -3  -2   13.90    6.40
   8  -3  -2    1.20    5.60
  -8   3   2    1.10    3.60
  -8   3   2    2.00    3.50
  -8   3   2   10.60    5.80
   7  -3  -2   43.40    8.00
   7  -3  -2   43.10    5.00
   7  -3  -2   40.80    7.60
  -7   3   2   45.10    5.30
  -7   3   2   42.60    8.20
  -7   3   2   57.69    6.70
   6  -3  -2   52.99    6.30
   6  -3  -2   44.20    5.40
   6  -3  -2   59.29    9.00
   6  -3  -2   39.70    7.30
  -6   3   2   45.00    6.40
  -6   3   2   50.19    8.30
  -6   3   2   58.89    7.30
   5  -3  -2    3.30    4.00
   5  -3  -2    4.40    5.40
   5  -3  -2   -3.50    4.10
   5  -3  -2    3.60    7.90
  -5   3   2   -0.20    4.00
  -5   3   2    2.00    5.20
  -5   3   2    0.70    5.70
  -5   3   2   -3.40    4.70
   4  -3  -2   59.89    5.10
   4  -3  -2   54.19    6.20
   4  -3  -2   64.09    5.50
   4  -3  -2   58.59    6.80
  -4   3   2   59.89    5.50
  -4   3   2   53.29    4.40
  -4   3   2   59.39    4.10
  -4   3   2   57.79    5.60
  -4   3   2   76.79    7.60
  -4   3   2   59.89    6.70
   3  -3  -2   34.10    4.30
   3  -3  -2   25.30    4.00
   3  -3  -2   28.80    4.80
   3  -3  -2   35.80    4.90
  -3   3   2   27.80    3.40
  -3   3   2   35.40    4.30
  -3   3   2   29.50    4.50
  -3   3   2   33.20    4.80
  -3   3   2   31.20    4.80
   2  -3  -2   61.39    5.30
   2  -3  -2   68.99    5.30
   2  -3  -2   66.69    5.00
   2  -3  -2   74.39    5.90
  -2   3   2   56.29    5.20
  -2   3   2   65.39    5.30
  -2   3   2   66.59    5.40
  -2   3   2   74.59    5.70
  -2   3   2   66.19    5.90
  -2   3   2   77.69    5.10
   1  -3  -2  575.04   18.10
   1  -3  -2  599.14   16.50
   1  -3  -2  584.34   17.00
   1  -3  -2  612.64   17.80
  -1   3   2  602.84   16.70
  -1   3   2  593.64   17.10
  -1   3   2  608.94   17.00
  -1   3   2  602.54   18.60
  -1   3   2  592.74   17.60
   0  -3  -2   63.39    6.40
   0  -3  -2   59.69    5.70
   0  -3  -2   65.19    4.80
   0   3   2   61.49    4.90
   0   3   2   63.19    6.60
   0   3   2   67.19    6.10
   0   3   2   73.99    5.20
  -1  -3  -2   15.20    2.80
  -1  -3  -2   15.00    4.10
  -1  -3  -2    4.90    3.60
   1   3   2   10.80    4.50
   1   3   2   13.10    4.20
   1   3   2   10.70    2.50
  -2  -3  -2   16.00    1.50
  -2  -3  -2   21.60    3.30
  -2  -3  -2   13.00    4.30
   2   3   2   14.70    4.40
   2   3   2   19.60    2.80
   2   3   2    8.00    3.50
  -3  -3  -2   12.20    4.10
   3   3   2    6.90    3.50
   3   3   2   19.30    3.10
   3   3   2   10.60    3.80
  -4  -3  -2   95.89    7.00
   4   3   2   83.19    2.60
   4   3   2   80.69    2.50
   4   3   2   88.39    5.90
   4   3   2   86.49    6.20
  -5  -3  -2    4.10    4.70
   5   3   2    7.70    5.70
   5   3   2    3.90    4.20
   5   3   2    5.40    2.30
   6   3   2   78.79    6.70
   6   3   2   74.99    7.20
   6   3   2   71.69    5.10
  -7  -3  -2  264.67   11.50
   7   3   2  250.77    9.60
   7   3   2  253.07   11.00
   7   3   2  254.27   11.00
   7   3   2  251.97   16.10
  -8  -3  -2   88.99    7.00
   8   3   2   96.99    7.20
   8   3   2  107.29   13.20
   8   3   2   93.19    6.50
   8   3   2   99.29    7.20
  -9  -3  -2   38.00    5.80
   9   3   2   26.30   10.00
   9   3   2   48.10    6.40
   9   3   2   31.30    5.50
   9   3   2   39.80    5.40
   9   3   2   35.50    5.90
 -10  -3  -2   77.79    7.20
  10   3   2   94.59    9.20
  10   3   2   85.79    8.60
  10   3   2   84.69    6.30
  10   3   2   87.59   14.70
  10   3   2   75.59    7.50
  11   3   2    7.70    3.50
  11   3   2   12.20    5.10
  11   3   2    8.40    5.70
  11   3   2   13.40    5.80
  11   3   2    7.70    9.40
  12   3   2   10.60    6.60
  12   3   2    4.10    9.10
  12   3   2    7.40    5.10
  12   3   2    3.60    5.00
  13   3   2   12.50    5.00
  13   3   2    8.90   10.70
  13   3   2    9.60    7.10
  13   3   2   14.60    5.30
  14   3   2    5.60    4.50
  14   3   2   21.40    5.60
  14   3   2    2.10    7.70
  14   3   2    1.00    8.60
  14   3   2    6.80    7.40
  14  -4  -2   13.90    6.10
  14  -4  -2    4.00    8.70
  14  -4  -2   20.10    9.60
  14  -4  -2   -1.50    8.10
  13  -4  -2   -0.70    7.90
  13  -4  -2   -3.10    7.80
  13  -4  -2   -2.40    5.20
 -13   4   2   12.50    4.10
 -13   4   2    4.30    2.90
  12  -4  -2   19.70    5.80
  12  -4  -2   16.50    9.50
  12  -4  -2   18.50    9.30
 -12   4   2   24.00    5.20
 -12   4   2   29.40    7.30
 -12   4   2   20.30   10.10
  11  -4  -2   47.40   10.70
  11  -4  -2   52.49    7.50
 -11   4   2   52.99    8.00
 -11   4   2   44.60   11.30
 -11   4   2   65.09    7.90
  10  -4  -2   87.69   12.50
  10  -4  -2   84.69   12.70
  10  -4  -2   84.19    8.10
 -10   4   2   75.59    7.20
 -10   4   2   93.59   13.20
 -10   4   2   91.29    8.80
   9  -4  -2    7.00    6.30
   9  -4  -2    8.00    4.50
   9  -4  -2   11.10    6.90
  -9   4   2    5.40    4.10
  -9   4   2   12.10    5.50
  -9   4   2    8.10    7.40
   8  -4  -2   -3.70    3.50
   8  -4  -2    2.50    5.40
   8  -4  -2    3.90    6.10
  -8   4   2    8.40    7.00
  -8   4   2   -2.60    3.50
  -8   4   2   -7.70    4.00
   7  -4  -2   93.89   10.20
   7  -4  -2   91.79   10.30
   7  -4  -2   93.59    7.40
  -7   4   2   94.19    7.20
  -7   4   2  105.89    8.90
  -7   4   2   94.49   10.90
   6  -4  -2    8.70    5.70
   6  -4  -2    6.70    5.20
   6  -4  -2    6.40    4.30
  -6   4   2   17.60    6.90
  -6   4   2    7.80    4.50
  -6   4   2    8.50    5.30
  -6   4   2    7.00    2.10
  -6   4   2   10.50    6.40
   5  -4  -2    2.90    5.20
   5  -4  -2   -0.10    5.10
   5  -4  -2    1.80    4.20
   5  -4  -2   11.00    5.50
  -5   4   2   -6.50    3.50
  -5   4   2   -2.80    5.50
  -5   4   2    0.90    4.60
  -5   4   2    2.50    6.10
  -5   4   2    2.80    3.70
  -5   4   2    1.00    4.90
   4  -4  -2  118.49    7.40
   4  -4  -2  110.99    8.50
   4  -4  -2  102.89    9.50
   4  -4  -2  106.29    8.60
  -4   4   2  111.09    7.80
  -4   4   2  111.39    6.90
  -4   4   2  108.29    7.80
  -4   4   2  105.49    9.00
  -4   4   2  117.59    9.70
   3  -4  -2  299.57   11.60
   3  -4  -2  308.27   11.60
   3  -4  -2  295.87   12.20
   3  -4  -2  283.37   12.40
  -3   4   2  297.57   11.80
  -3   4   2  290.87   10.80
  -3   4   2  298.07   12.70
  -3   4   2  271.77   11.90
  -3   4   2  274.37   11.50
  -3   4   2  291.97   12.60
   2  -4  -2  187.88    8.70
   2  -4  -2  188.98    9.30
   2  -4  -2  204.98    9.50
   2  -4  -2  191.88    8.50
  -2   4   2  193.08    9.40
  -2   4   2  183.38    8.30
  -2   4   2  206.28    9.70
  -2   4   2  186.68   10.10
  -2   4   2  181.18    8.60
  -2   4   2  183.38    9.10
   1  -4  -2   43.40    4.60
   1  -4  -2   43.30    4.90
   1  -4  -2   47.00    5.60
   1  -4  -2   49.60    6.70
  -1   4   2   45.10    4.80
  -1   4   2   49.20    5.80
  -1   4   2   43.00    5.10
  -1   4   2   43.00    6.30
  -1   4   2   49.50    5.50
   0  -4  -2  607.64   19.50
   0  -4  -2  595.34   17.10
   0  -4  -2  588.94   18.70
   0   4   2  608.04   19.00
   0   4   2  572.74   17.20
   0   4   2  588.74   17.40
   0   4   2  603.04   19.90
  -1  -4  -2  324.87   10.60
  -1  -4  -2  324.27   13.20
   1   4   2  304.27   10.50
   1   4   2  303.67   12.30
   1   4   2  317.57   12.80
  -2  -4  -2   22.90    3.30
  -2  -4  -2   19.20    4.80
   2   4   2   21.10    4.60
   2   4   2   16.80    2.90
   2   4   2   19.80    4.90
  -3  -4  -2  244.78   11.40
  -3  -4  -2  234.48    9.30
   3   4   2  263.37   12.00
   3   4   2  234.08    9.00
   3   4   2  236.98   10.80
  -4  -4  -2   14.40    5.80
   4   4   2    6.70    5.50
   4   4   2    9.70    4.80
   4   4   2   13.00    3.70
  -5  -4  -2  364.86   14.90
   5   4   2  341.77   14.00
   5   4   2  353.66   13.10
   5   4   2  340.37   14.60
  -6  -4  -2   29.60    6.20
   6   4   2   40.10    5.40
   6   4   2   28.70    6.40
   6   4   2   29.80    5.80
  -7  -4  -2  235.18   11.60
   7   4   2  227.68   11.50
   7   4   2  231.48    7.00
   7   4   2  214.88    7.10
   7   4   2  232.38   11.00
  -8  -4  -2    7.40    4.70
   8   4   2   10.00    2.70
   8   4   2    8.90    2.90
   8   4   2    5.80    7.10
   8   4   2    3.10    4.30
   8   4   2   15.40    4.90
  -9  -4  -2   -1.70    4.10
   9   4   2    4.40    3.10
   9   4   2   -9.10    6.90
   9   4   2   -3.40    4.30
   9   4   2    0.80    4.40
   9   4   2   -0.10    2.70
 -10  -4  -2  104.59    8.20
  10   4   2   91.89   15.20
  10   4   2   78.39    7.60
  10   4   2   92.79    7.60
  10   4   2   78.19    6.10
  11   4   2   52.39    6.00
  11   4   2   60.79    8.90
  11   4   2   53.89    5.90
  11   4   2   61.79    8.10
  12   4   2   21.40    4.70
  12   4   2   17.00    5.80
  12   4   2   11.40    3.60
  12   4   2   14.10    5.80
  12   4   2   -2.30    7.90
  12   4   2   15.60    3.60
  13   4   2   -0.70    9.40
  13   4   2   11.80    6.40
  13   4   2    7.70    3.60
  13   4   2   -6.90    4.70
  14   4   2   -6.90    8.40
  14   4   2    2.70    8.10
  14   4   2   11.70    4.70
  14  -5  -2   42.30   12.90
  14  -5  -2   31.50   11.30
  13  -5  -2    6.40    8.70
  13  -5  -2   13.80    6.00
  13  -5  -2    0.20    8.30
 -13   5   2   -3.30    8.40
  12  -5  -2   33.90    7.70
  12  -5  -2   27.60    9.50
  12  -5  -2   38.30   11.00
 -12   5   2   43.50   10.80
  11  -5  -2   32.60    7.10
  11  -5  -2   36.30    9.90
  11  -5  -2   33.90   11.20
 -11   5   2   37.50   11.20
 -11   5   2   37.00    8.80
 -11   5   2   38.80    6.80
  10  -5  -2    1.30    5.40
  10  -5  -2    4.20    7.40
  10  -5  -2    7.80    7.60
 -10   5   2    5.30    6.20
 -10   5   2    6.30    7.40
   9  -5  -2    2.90    6.20
   9  -5  -2    5.70    4.80
   9  -5  -2    7.20    6.60
  -9   5   2    3.90    5.30
  -9   5   2   -3.70    5.80
  -9   5   2    5.80    5.00
   8  -5  -2   26.00    5.90
   8  -5  -2   21.90    7.20
   8  -5  -2   32.60    8.20
  -8   5   2   34.10    8.20
  -8   5   2   21.50    5.40
  -8   5   2   25.70    6.80
   7  -5  -2   90.49    9.80
   7  -5  -2  114.09   11.60
  -7   5   2   93.19    9.40
  -7   5   2   97.59   14.40
  -7   5   2   85.89   10.00
  -7   5   2   80.19    7.80
   6  -5  -2  391.06   15.20
   6  -5  -2  431.36   17.90
   6  -5  -2  407.16   18.70
  -6   5   2  401.26   13.50
  -6   5   2  418.66   19.30
  -6   5   2  413.86   16.20
  -6   5   2  410.36   13.30
  -6   5   2  370.36   18.20
  -6   5   2  413.46   17.50
   5  -5  -2   59.29    6.90
   5  -5  -2   67.49    8.40
   5  -5  -2   72.29    9.40
  -5   5   2   63.59    7.50
  -5   5   2   72.59    9.80
  -5   5   2   68.19    7.40
  -5   5   2   75.19    9.20
  -5   5   2   56.09    6.40
   4  -5  -2   11.50    5.30
   4  -5  -2   -0.50    5.30
   4  -5  -2    3.40    5.70
   4  -5  -2   -2.30    4.40
  -4   5   2    1.80    5.60
  -4   5   2   -3.80    5.10
  -4   5   2    6.70    4.90
  -4   5   2    5.20    5.80
  -4   5   2    7.80    5.30
  -4   5   2   -0.80    5.10
   3  -5  -2   74.69    7.50
   3  -5  -2   85.49    8.40
   3  -5  -2   73.69    8.10
   3  -5  -2   70.59    7.60
  -3   5   2   66.09    7.20
  -3   5   2   94.09    9.70
  -3   5   2   75.19    8.00
  -3   5   2   78.49    8.90
  -3   5   2   76.49    8.40
  -3   5   2   59.69    9.00
   2  -5  -2  129.29    9.10
   2  -5  -2  138.69    8.20
   2  -5  -2  131.09    8.80
  -2   5   2  124.59    9.90
  -2   5   2  138.19    8.60
  -2   5   2  129.89    9.20
  -2   5   2  105.79    7.70
  -2   5   2  137.69    9.00
  -2   5   2  148.29    9.80
   1  -5  -2   27.20    4.90
   1  -5  -2   34.80    4.90
   1  -5  -2   17.30    5.50
  -1   5   2   24.20    5.10
  -1   5   2   23.90    5.00
  -1   5   2   15.90    5.10
  -1   5   2   25.10    4.50
  -1   5   2   25.80    4.50
  -1   5   2   33.80    6.20
   0  -5  -2  896.01   27.40
   0  -5  -2  908.81   24.40
   0   5   2  863.81   27.70
   0   5   2  890.21   24.60
   0   5   2  883.11   24.90
   0   5   2  867.71   26.60
  -1  -5  -2  121.79    9.40
  -1  -5  -2  127.49    7.00
   1   5   2  133.99    9.80
   1   5   2  128.09    9.00
   1   5   2  118.39    7.00
  -2  -5  -2    1.70    4.80
  -2  -5  -2    1.20    2.90
   2   5   2    2.50    3.00
   2   5   2   -7.30    4.40
   2   5   2    1.50    4.60
  -3  -5  -2  103.99    5.40
  -3  -5  -2  116.79    7.60
  -3  -5  -2  103.09    4.40
  -3  -5  -2  109.79    9.50
   3   5   2  109.09    9.70
   3   5   2  126.09    9.90
   3   5   2  121.99    7.30
  -4  -5  -2  668.63   22.90
   4   5   2  676.43   22.40
   4   5   2  671.53   19.70
   4   5   2  653.53   22.90
  -5  -5  -2   99.49    9.40
   5   5   2   93.79    9.00
   5   5   2   99.59    7.30
   5   5   2   72.59    8.60
  -6  -5  -2  276.47   13.70
   6   5   2  294.17   14.10
   6   5   2  269.77   13.10
   6   5   2  293.87   12.20
  -7  -5  -2  203.78   11.90
   7   5   2  192.78   11.40
   7   5   2  191.68   11.90
   7   5   2  187.88   11.00
  -8  -5  -2   18.40    5.40
   8   5   2   15.90    5.20
   8   5   2   22.30    6.60
  -9  -5  -2    0.10    4.30
   9   5   2   21.60    9.50
   9   5   2    4.30    5.30
   9   5   2    9.10    5.30
   9   5   2    3.30    5.10
 -10  -5  -2    9.60    5.60
  10   5   2   12.70    5.80
  10   5   2    7.20    6.10
  10   5   2    1.10    5.40
  10   5   2    4.80    9.30
  10   5   2    7.60    2.20
  11   5   2   11.40    4.90
  11   5   2    2.40    2.10
  11   5   2    9.40    9.60
  11   5   2    3.80    5.40
  11   5   2    7.60    5.60
  11   5   2    6.20    6.00
  12   5   2   65.79   15.20
  12   5   2   52.79    4.70
  12   5   2   77.39   16.10
  12   5   2   59.39    3.90
  12   5   2   75.79    9.70
  12   5   2   72.39    8.50
  12   5   2   62.79    6.10
  13   5   2    2.80    2.10
  13   5   2    1.70    1.90
  13   5   2  -14.40    8.60
  13   5   2   12.20    5.40
  13   5   2    1.10    2.30
  13   5   2   -8.70    6.10
  14   5   2    3.70    9.70
  14   5   2   20.90    7.60
  14   5   2    9.50    8.20
  14  -6  -2    1.70    8.00
  14  -6  -2   -0.30    7.00
  14  -6  -2    2.20    7.40
  13  -6  -2   -4.00    6.00
  13  -6  -2    0.50    6.80
  13  -6  -2    9.00    7.90
 -13   6   2   -9.50    9.00
 -13   6   2   11.30    5.90
  12  -6  -2   36.70    9.80
  12  -6  -2   28.50   10.10
  12  -6  -2   29.80    8.20
 -12   6   2   44.80    7.80
 -12   6   2   26.50   10.80
  11  -6  -2   34.10    9.90
  11  -6  -2   24.40    8.60
  11  -6  -2   23.80    7.10
 -11   6   2   13.00    5.90
 -11   6   2   21.20    8.90
 -11   6   2   37.50   10.40
  10  -6  -2   67.59   13.30
  10  -6  -2   74.39   11.30
  10  -6  -2   71.69    9.40
 -10   6   2   73.19    8.50
 -10   6   2   66.79   12.60
 -10   6   2   82.39   10.80
   9  -6  -2   49.40   10.40
   9  -6  -2   44.30    9.10
   9  -6  -2   40.00    7.60
  -9   6   2   33.50    7.30
  -9   6   2   40.70   10.60
  -9   6   2   30.60    8.20
   8  -6  -2   22.50    6.60
   8  -6  -2    9.50    6.90
   8  -6  -2   24.60    7.20
  -8   6   2   18.80    8.50
  -8   6   2   16.60    7.20
  -8   6   2   19.10    6.10
   7  -6  -2   15.20    7.00
   7  -6  -2   23.60    6.40
   7  -6  -2   22.10    6.50
  -7   6   2   23.50    7.80
  -7   6   2   16.40    4.50
  -7   6   2    5.80    5.40
  -7   6   2   14.70    4.40
  -7   6   2   25.80    7.50
  -7   6   2   24.40    5.80
   6  -6  -2   -5.20    4.40
   6  -6  -2    8.80    4.90
   6  -6  -2   20.90    6.50
  -6   6   2   11.60   11.80
  -6   6   2   -2.30    4.10
  -6   6   2    1.70    4.30
  -6   6   2    3.40    4.30
  -6   6   2   -4.30    5.00
   5  -6  -2   15.00    6.10
   5  -6  -2   12.40    5.10
   5  -6  -2    3.90    4.90
  -5   6   2    9.40    5.90
  -5   6   2    8.80    6.30
  -5   6   2    8.90    6.20
  -5   6   2    8.70    4.80
  -5   6   2   -1.00    5.00
  -5   6   2    1.90    5.40
   4  -6  -2  302.57   14.50
   4  -6  -2  331.87   15.80
   4  -6  -2  336.17   14.60
  -4   6   2  306.67   16.50
  -4   6   2  304.87   14.70
  -4   6   2  328.77   13.50
  -4   6   2  329.87   15.80
  -4   6   2  317.47   15.10
  -4   6   2  297.57   15.80
   3  -6  -2   41.10    6.80
   3  -6  -2   22.90    6.20
   3  -6  -2   32.70    7.40
  -3   6   2   37.80    7.70
  -3   6   2   43.60    8.20
  -3   6   2   33.10    7.60
  -3   6   2   40.10    7.40
  -3   6   2   39.30    6.90
  -3   6   2   40.20    9.20
   2  -6  -2  332.57   14.10
  -2   6   2  335.17   14.80
  -2   6   2  343.87   14.70
  -2   6   2  326.07   14.70
  -2   6   2  305.57   16.70
  -2   6   2  325.37   15.60
  -2   6   2  325.77   15.70
   1  -6  -2   11.50    5.10
   1  -6  -2    7.80    4.50
  -1   6   2    5.90    6.60
  -1   6   2   18.10    7.80
  -1   6   2    4.30    4.70
  -1   6   2    1.00    5.50
  -1   6   2   -0.30    4.90
  -1   6   2   13.20    4.90
   0  -6  -2   90.79   10.50
   0  -6  -2   93.59    7.40
   0   6   2   82.69    8.80
   0   6   2   84.89    9.70
   0   6   2   89.79   10.60
   0   6   2   90.89    9.60
   0   6   2   92.89    7.70
   0   6   2   90.39    8.50
  -1  -6  -2  322.17   15.60
  -1  -6  -2  347.97   13.10
   1   6   2  326.67   16.80
   1   6   2  367.76   14.90
   1   6   2  356.56   16.20
   1   6   2  334.87   13.40
  -2  -6  -2   39.90    8.30
  -2  -6  -2   29.50    5.40
   2   6   2   31.30    8.80
   2   6   2   39.50    5.60
   2   6   2   23.00    8.30
  -3  -6  -2   59.59    4.40
  -3  -6  -2   62.19    7.00
  -3  -6  -2   53.09    9.60
   3   6   2   58.49    9.30
   3   6   2   60.99    6.70
  -4  -6  -2   29.40    7.70
  -4  -6  -2   52.79    6.40
   4   6   2   48.40    9.50
   4   6   2   53.79    6.30
   4   6   2   38.90    8.30
  -5  -6  -2   75.89    9.30
   5   6   2   96.19    7.50
   5   6   2   72.29    9.20
   5   6   2   90.99    9.60
  -6  -6  -2  152.08   10.80
   6   6   2  148.59   11.70
   6   6   2  152.48    9.00
   6   6   2  157.58   11.20
  -7  -6  -2    4.20    4.80
   7   6   2    8.90    4.40
   7   6   2    2.50    5.40
   7   6   2    2.40    5.40
  -8  -6  -2   52.09    8.20
   8   6   2   50.99    8.20
   8   6   2   43.60    8.30
   8   6   2   63.09    7.80
  -9  -6  -2    2.90    5.50
   9   6   2    2.00    5.90
   9   6   2   -1.30    4.90
   9   6   2    3.30    6.50
  10   6   2   52.39    9.70
  10   6   2   41.90    7.90
  10   6   2   43.60    8.00
  10   6   2   41.20    7.60
  11   6   2    1.10    5.70
  11   6   2   11.20    5.50
  11   6   2   -1.90    8.90
  11   6   2   11.00    5.80
  11   6   2    1.00    5.10
  12   6   2    8.10   10.20
  12   6   2   31.90    7.10
  12   6   2   13.60    5.50
  13   6   2  -10.40    5.90
  13   6   2    2.10    3.60
  13   6   2   -5.00    9.80
  13   6   2   16.90    6.80
  13  -7  -2    8.50    7.50
  13  -7  -2    4.60    7.70
  13  -7  -2  -10.90    5.60
 -13   7   2   23.60    9.30
  12  -7  -2   15.60    9.90
  12  -7  -2   22.60    9.90
  12  -7  -2   19.00   10.20
 -12   7   2   13.00    9.20
  11  -7  -2    3.10    8.00
  11  -7  -2    5.70    6.60
  11  -7  -2   31.80    9.60
 -11   7   2    2.40    8.10
 -11   7   2   23.30    8.60
  10  -7  -2    3.10    7.20
  10  -7  -2    4.60    6.50
  10  -7  -2    4.50    7.70
 -10   7   2    8.00    8.90
 -10   7   2    9.70    7.70
 -10   7   2    7.80    6.00
   9  -7  -2   79.69   11.40
   9  -7  -2  107.09   14.30
   9  -7  -2   70.39   10.20
  -9   7   2   79.49    9.70
  -9   7   2   97.89   12.60
  -9   7   2   74.29   12.70
   8  -7  -2   34.00    8.80
   8  -7  -2   44.50    8.00
   8  -7  -2   55.99    9.70
  -8   7   2   46.20    9.30
  -8   7   2   52.59    6.00
  -8   7   2   52.39    6.00
  -8   7   2   80.79   12.50
  -8   7   2   58.89    8.90
   7  -7  -2  116.09   11.10
   7  -7  -2   80.49   11.00
   7  -7  -2   81.49    8.90
  -7   7   2   80.89    8.90
  -7   7   2   82.49   11.20
  -7   7   2   83.89    8.10
  -7   7   2   84.49    8.80
  -7   7   2  101.99   12.90
   6  -7  -2   17.30    6.80
   6  -7  -2   32.30    7.70
   6  -7  -2   29.40    7.00
  -6   7   2   24.50    6.60
  -6   7   2   25.70    6.90
  -6   7   2   23.00    7.40
  -6   7   2   30.30    8.10
  -6   7   2   38.00    8.90
  -6   7   2   27.10    6.40
   5  -7  -2    6.70    6.30
   5  -7  -2   -2.40    4.90
   5  -7  -2    8.30    5.00
  -5   7   2    4.40    5.60
  -5   7   2    2.90    5.70
  -5   7   2   12.80    7.10
  -5   7   2    3.30    5.50
  -5   7   2    9.10    5.10
   4  -7  -2   -2.20    4.40
   4  -7  -2    0.20    5.30
   4  -7  -2   -4.50    5.00
  -4   7   2   -5.50    5.40
  -4   7   2    9.50    5.40
  -4   7   2    1.50    5.50
  -4   7   2    4.60    6.20
  -4   7   2    2.20    6.30
  -4   7   2   -9.80    5.80
   3  -7  -2  154.28   11.90
   3  -7  -2  174.58   11.20
  -3   7   2  157.68   14.00
  -3   7   2  195.08   12.80
  -3   7   2  157.38   13.60
  -3   7   2  187.28   11.70
  -3   7   2  198.88   12.70
  -3   7   2  181.28   12.60
   2  -7  -2   57.39    7.80
   2  -7  -2   69.89    8.40
  -2   7   2   64.19    9.90
  -2   7   2   59.59    8.10
  -2   7   2   80.09    9.50
  -2   7   2   58.29    8.10
  -2   7   2   70.89   11.70
  -2   7   2   65.19   10.00
   1  -7  -2  781.92   24.90
   1  -7  -2  837.22   25.30
  -1   7   2  780.72   25.70
  -1   7   2  751.62   26.50
  -1   7   2  785.22   25.50
  -1   7   2  769.72   25.20
  -1   7   2  767.42   28.90
  -1   7   2  818.22   27.90
   0  -7  -2  116.99   10.20
   0   7   2  117.09   10.20
   0   7   2   98.49   11.30
   0   7   2  109.29   12.80
   0   7   2  117.09    9.60
   0   7   2   97.79    9.60
   0   7   2   99.19   10.00
  -1  -7  -2  280.67   12.40
  -1  -7  -2  262.67   16.10
   1   7   2  251.87   15.20
   1   7   2  289.27   15.90
   1   7   2  304.97   19.10
   1   7   2  265.77   12.70
   1   7   2  282.77   14.20
  -2  -7  -2  211.18   13.40
  -2  -7  -2  231.08   11.20
   2   7   2  229.08   14.30
   2   7   2  229.18   11.20
   2   7   2  239.58   15.40
  -3  -7  -2   81.09   11.00
  -3  -7  -2  101.79    7.90
  -3  -7  -2   81.99    5.60
   3   7   2   83.49   10.60
   3   7   2   81.19    7.60
   3   7   2   83.89   10.50
  -4  -7  -2  249.68    7.60
  -4  -7  -2  261.77    7.20
  -4  -7  -2  239.98   14.70
   4   7   2  275.87   15.70
   4   7   2  256.37   14.40
   4   7   2  260.97   11.70
  -5  -7  -2   33.30    7.90
   5   7   2   27.90    5.00
   5   7   2   25.10    7.10
   5   7   2   40.10    8.60
  -6  -7  -2   30.90    7.80
   6   7   2   39.00    6.90
   6   7   2   18.10    6.70
   6   7   2   33.60    7.90
  -7  -7  -2  129.79   11.40
   7   7   2  131.69   11.70
   7   7   2  125.79    9.40
   7   7   2  128.79   11.50
  -8  -7  -2   30.50    7.40
   8   7   2   23.20    8.00
   8   7   2   22.30    7.60
   8   7   2   16.60    5.40
   9   7   2   34.50    7.00
   9   7   2   62.89    9.20
   9   7   2   45.70    9.30
   9   7   2   34.40    9.20
  10   7   2   11.20    6.50
  10   7   2    9.90    7.00
  10   7   2    9.10    5.70
  10   7   2   19.90    7.20
  10   7   2    2.40    9.40
  11   7   2   -0.60    8.80
  11   7   2    7.30    6.30
  11   7   2   -3.60    5.30
  11   7   2   25.10    7.90
  12   7   2   10.60    7.50
  12   7   2   17.90    6.20
  12   7   2   22.60   10.90
  12   7   2   20.10    9.50
  12   7   2   11.70    6.20
  13   7   2   24.70    5.50
  13   7   2   24.50   11.40
  13  -8  -2    2.00    6.40
  13  -8  -2    6.10    8.10
  13  -8  -2    4.30    6.50
  12  -8  -2   -2.70    6.30
  12  -8  -2    0.40    6.00
  12  -8  -2    2.70    6.10
 -12   8   2   -3.70    9.40
 -12   8   2    6.40    5.70
  11  -8  -2    9.80    8.20
  11  -8  -2    9.90    7.50
  11  -8  -2   20.80    7.90
 -11   8   2    6.00   10.00
 -11   8   2   30.20    8.40
  10  -8  -2   32.70   10.00
  10  -8  -2   32.40    8.20
  10  -8  -2   34.90    8.90
 -10   8   2   27.00   10.60
 -10   8   2   56.39   11.60
   9  -8  -2  195.08   14.00
   9  -8  -2  201.08   15.90
   9  -8  -2  182.08   17.20
  -9   8   2  174.98    7.70
  -9   8   2  221.38   19.30
  -9   8   2  182.58    7.50
  -9   8   2  194.68   15.80
   8  -8  -2   28.00    8.20
   8  -8  -2   20.80    7.90
   8  -8  -2   20.00    9.20
  -8   8   2    9.00    8.40
  -8   8   2   19.00    7.00
  -8   8   2   27.40    6.40
  -8   8   2   23.30    6.40
  -8   8   2   30.60    9.90
   7  -8  -2  240.18   16.70
   7  -8  -2  264.87   15.50
   7  -8  -2  274.67   16.00
  -7   8   2  240.28   18.70
  -7   8   2  259.17   18.80
  -7   8   2  206.48   15.80
  -7   8   2  248.88   13.50
  -7   8   2  229.28   16.80
  -7   8   2  235.68   14.50
   6  -8  -2    2.80    5.20
   6  -8  -2    4.90    6.40
   6  -8  -2  -12.40    5.80
  -6   8   2    1.10    6.20
  -6   8   2    2.60    6.30
  -6   8   2    2.10    7.70
  -6   8   2    6.10    6.50
  -6   8   2    9.60    7.70
   5  -8  -2   36.50    7.80
   5  -8  -2   50.19    8.00
   5  -8  -2   42.40    8.70
  -5   8   2   49.20    8.40
  -5   8   2   53.99   10.50
  -5   8   2   39.50    8.40
  -5   8   2   32.20    8.00
  -5   8   2   40.20    9.10
  -5   8   2   36.10    7.10
   4  -8  -2   81.39    9.40
   4  -8  -2   74.19    9.60
  -4   8   2   78.49   10.60
  -4   8   2   76.29   11.90
  -4   8   2   80.19    9.80
  -4   8   2   77.89    8.40
  -4   8   2   85.69   10.30
  -4   8   2   84.49   10.30
   3  -8  -2   50.39    7.90
   3  -8  -2   57.39    7.80
  -3   8   2   45.30    9.10
  -3   8   2   45.40    8.90
  -3   8   2   59.79    8.50
  -3   8   2   44.80    7.70
  -3   8   2   46.50    7.90
  -3   8   2   63.99   10.20
   2  -8  -2   47.90    7.80
   2  -8  -2   34.10    6.90
  -2   8   2   54.49    8.30
  -2   8   2   45.50    9.00
  -2   8   2   48.10    7.90
  -2   8   2   49.10   10.40
  -2   8   2   57.29    8.80
   1  -8  -2  426.36   17.20
  -1   8   2  404.56   17.30
  -1   8   2  410.56   17.60
  -1   8   2  440.96   18.00
  -1   8   2  428.46   19.80
  -1   8   2  381.16   18.30
  -1   8   2  360.36   19.10
   0  -8  -2  133.49    9.80
   0   8   2  119.39   12.20
   0   8   2  128.59   10.30
   0   8   2  133.89   12.60
   0   8   2  145.09   11.10
   0   8   2  122.79    9.70
  -1  -8  -2  678.33   22.60
   1   8   2  733.63   27.00
   1   8   2  734.13   23.70
   1   8   2  741.93   25.80
   1   8   2  713.53   24.80
   1   8   2  657.83   27.60
   1   8   2  726.33   27.00
  -2  -8  -2   29.40    5.70
   2   8   2   21.80    7.90
   2   8   2   30.00    9.00
   2   8   2   29.00    8.10
   2   8   2   23.70    5.70
   2   8   2   34.30    7.20
  -3  -8  -2    7.70    6.80
  -3  -8  -2   20.40    5.30
  -3  -8  -2   11.20    4.00
   3   8   2   11.00    7.30
   3   8   2   16.70    7.40
   3   8   2   20.20    5.20
   3   8   2   19.60    7.40
  -4  -8  -2   13.50    4.70
  -4  -8  -2    0.40    2.60
  -4  -8  -2    3.10    2.20
  -4  -8  -2    2.20    6.10
   4   8   2    6.70    4.10
   4   8   2    2.80    5.90
   4   8   2   -6.00    6.20
  -5  -8  -2   52.79    9.60
   5   8   2   51.79   10.00
   5   8   2   79.99   11.00
  -6  -8  -2   85.79   12.40
   6   8   2   69.89    8.00
   6   8   2   92.99   12.30
   6   8   2   82.69   11.70
   7   8   2   58.49    7.50
   7   8   2   83.39   11.60
   7   8   2   73.59   11.40
   7   8   2   77.09   11.00
   8   8   2   -8.20    6.40
   8   8   2   -6.40    4.60
   8   8   2   -3.00    5.40
   8   8   2   -6.30    6.30
   9   8   2    3.60    4.90
   9   8   2   -2.60    5.90
   9   8   2    8.50    7.80
   9   8   2   -5.60    5.90
  10   8   2   14.20    6.80
  10   8   2   16.90    7.90
  10   8   2   23.70    8.60
  10   8   2   24.40    6.70
  11   8   2   20.20    6.90
  11   8   2   20.60   10.60
  11   8   2   24.70    8.90
  11   8   2    2.00    5.70
  11   8   2   14.90    7.20
  12   8   2   -2.70    5.70
  12   8   2    9.30    7.80
  12   8   2   14.40    6.70
  12   8   2    5.30    5.60
  12   8   2   13.30   10.30
  13   8   2   24.10    6.40
  13   8   2   49.80   13.00
  13   8   2   38.80   12.60
  12  -9  -2    8.50    6.90
  12  -9  -2   11.90    7.50
  12  -9  -2   11.60    9.10
 -12   9   2   20.80   11.80
  11  -9  -2  -10.50    6.80
  11  -9  -2    1.20    7.00
 -11   9   2   -5.00    8.70
 -11   9   2    0.10    6.60
  10  -9  -2   21.00    8.80
  10  -9  -2    3.00    7.50
  10  -9  -2   17.80    9.30
 -10   9   2    8.90    7.80
 -10   9   2   -5.20   12.50
   9  -9  -2    6.70    7.90
   9  -9  -2    2.40    7.30
   9  -9  -2   -0.40    6.40
  -9   9   2    0.00    9.60
  -9   9   2   11.70    5.70
  -9   9   2    0.80    5.30
   8  -9  -2   20.80    8.20
   8  -9  -2   25.90    8.40
   8  -9  -2   11.90    8.80
  -8   9   2    5.40    6.50
  -8   9   2    8.10    9.20
  -8   9   2   25.00   11.30
   7  -9  -2   81.39   10.90
   7  -9  -2   92.79   11.10
   7  -9  -2   89.89   12.30
  -7   9   2  100.39   10.00
  -7   9   2   93.69   13.60
  -7   9   2   98.89   13.70
  -7   9   2  101.29   12.00
  -7   9   2   67.89   10.10
  -7   9   2   97.29   13.70
   6  -9  -2   13.10    6.70
   6  -9  -2   18.90    7.40
  -6   9   2   24.60    8.00
  -6   9   2   19.40    9.30
  -6   9   2   21.30    8.30
  -6   9   2   24.30    9.40
  -6   9   2   23.60    7.60
  -6   9   2   12.80    7.40
   5  -9  -2    3.10    5.20
   5  -9  -2    1.60    6.10
  -5   9   2    1.30    7.90
  -5   9   2   16.80    6.90
  -5   9   2   -4.10    6.40
  -5   9   2   20.40    7.50
  -5   9   2    9.60    7.40
  -5   9   2    3.00    6.60
   4  -9  -2   41.00    8.40
   4  -9  -2   56.99    8.80
  -4   9   2   47.30    9.00
  -4   9   2   32.80    8.60
  -4   9   2   48.10   11.00
  -4   9   2   47.80    9.00
  -4   9   2   44.90    8.20
  -4   9   2   60.39    9.90
   3  -9  -2  105.99   10.40
   3  -9  -2  119.89   11.50
  -3   9   2  101.49    9.90
  -3   9   2  101.49   10.80
  -3   9   2   95.59   11.60
  -3   9   2  104.49   11.20
  -3   9   2   85.29   11.70
  -3   9   2   91.89   13.40
   2  -9  -2   79.89    9.50
   2  -9  -2   87.39   10.00
  -2   9   2   80.89   12.90
  -2   9   2   67.19    9.60
  -2   9   2   86.79   11.60
  -2   9   2   76.49    9.30
  -2   9   2   71.49   11.10
  -2   9   2   77.59   10.10
   1  -9  -2  716.53   25.20
  -1   9   2  703.53   29.60
  -1   9   2  742.63   26.10
  -1   9   2  729.63   28.00
  -1   9   2  738.53   26.40
  -1   9   2  731.33   25.90
   0  -9  -2   41.30    7.20
   0   9   2   59.09   10.30
   0   9   2   88.69   12.10
   0   9   2   50.29    7.70
   0   9   2   49.99    8.30
   0   9   2   54.69   10.10
   0   9   2   68.39    9.80
  -1  -9  -2   86.59    8.70
   1   9   2   67.19    8.70
   1   9   2   87.49   12.90
   1   9   2   91.49   12.10
   1   9   2   91.49   12.40
   1   9   2   87.69   10.20
   1   9   2   73.09    8.70
  -2  -9  -2  171.38   10.80
   2   9   2  169.58   11.30
   2   9   2  183.88   15.30
   2   9   2  171.98   13.90
   2   9   2  159.58   12.50
   2   9   2  186.88   13.00
  -3  -9  -2   12.70    4.60
  -3  -9  -2   22.80    5.50
   3   9   2   14.60    7.30
   3   9   2   24.10    8.50
   3   9   2   12.30    5.30
   3   9   2   19.70    6.80
   3   9   2    6.40    8.20
  -4  -9  -2   30.50    6.00
  -4  -9  -2   36.40    4.80
  -4  -9  -2   38.20    4.30
   4   9   2   56.89   10.30
   4   9   2   41.00    6.60
   4   9   2   47.70    9.80
   4   9   2   41.60    9.90
  -5  -9  -2    7.50    5.30
   5   9   2    4.90    7.90
   5   9   2   13.00    7.60
   5   9   2   14.00    7.80
   5   9   2   13.40    5.20
   6   9   2    9.50    8.50
   6   9   2   21.10    5.80
   6   9   2   17.90    8.80
   6   9   2   27.50    8.90
   7   9   2   89.19   13.30
   7   9   2   94.99   12.20
   7   9   2   83.69   12.70
   7   9   2   75.79    8.90
   8   9   2   95.59   13.60
   8   9   2   74.09    8.90
   8   9   2   98.69   13.80
   8   9   2   70.79   10.90
   9   9   2  233.38   16.80
   9   9   2  244.28   15.90
   9   9   2  222.68   13.70
   9   9   2  240.88   17.40
  10   9   2   71.89   12.10
  10   9   2   79.79   11.20
  10   9   2   59.69    8.80
  10   9   2   62.69   11.00
  11   9   2   10.60    7.30
  11   9   2   -9.40    5.00
  11   9   2    2.40    5.70
  11   9   2   18.30    7.30
  12   9   2   22.00    7.40
  12   9   2    7.30    9.20
  12   9   2   10.90    6.40
  12 -10  -2    4.40    7.90
  12 -10  -2    8.20    9.70
  12 -10  -2   -1.10    7.10
 -12  10   2    4.20    7.90
  11 -10  -2   14.90    9.70
  11 -10  -2    5.80    6.10
  11 -10  -2   14.90    8.50
 -11  10   2    4.70   12.90
 -11  10   2   12.90    8.00
  10 -10  -2   27.90   10.20
  10 -10  -2   53.79   11.00
  10 -10  -2   44.90   11.30
 -10  10   2   62.39   14.70
 -10  10   2   49.30    4.60
 -10  10   2   55.29    5.20
 -10  10   2   62.69   11.50
   9 -10  -2   41.60    9.70
   9 -10  -2   25.50   10.60
  -9  10   2   33.90    7.80
  -9  10   2    8.20   12.50
  -9  10   2   60.49   12.90
   8 -10  -2   41.50    9.40
   8 -10  -2   29.60    9.80
   8 -10  -2   34.90   10.10
  -8  10   2   42.30    9.50
  -8  10   2   29.50   10.30
  -8  10   2   36.20    9.20
  -8  10   2   25.30   11.50
   7 -10  -2   16.90    9.30
   7 -10  -2   39.00   10.80
   7 -10  -2   11.30    7.10
  -7  10   2    5.50    8.30
  -7  10   2   22.30    8.40
  -7  10   2    7.90    7.50
  -7  10   2    8.40    8.40
  -7  10   2   18.60    9.90
  -7  10   2   25.70    8.70
   6 -10  -2   20.00    7.10
   6 -10  -2   22.10    8.50
  -6  10   2   21.30    9.40
  -6  10   2   21.40    8.50
  -6  10   2   13.00    7.60
  -6  10   2   28.90   10.40
  -6  10   2   23.10   10.00
   5 -10  -2   77.99   11.30
   5 -10  -2   71.09   10.50
  -5  10   2  104.49   13.60
  -5  10   2  115.09   15.20
  -5  10   2   92.89   12.50
  -5  10   2   83.99   12.40
  -5  10   2  100.39   12.40
  -5  10   2   73.79   12.60
   4 -10  -2   61.89   10.20
   4 -10  -2   61.49    9.60
  -4  10   2   81.59   12.40
  -4  10   2   61.59   10.50
  -4  10   2   58.39   12.60
  -4  10   2   88.39   13.20
  -4  10   2   86.09   11.90
  -4  10   2   70.19   10.60
   3 -10  -2    1.20    5.70
   3 -10  -2   21.40    7.30
  -3  10   2   12.10    8.30
  -3  10   2   19.10    7.40
  -3  10   2   15.50    8.60
  -3  10   2   18.70    8.40
  -3  10   2   25.00    8.40
  -3  10   2    8.90    6.30
   2 -10  -2  120.29   10.90
   2 -10  -2  114.29   11.40
  -2  10   2  107.39   12.70
  -2  10   2  126.99   12.40
  -2  10   2  135.29   13.50
  -2  10   2  108.49   11.00
  -2  10   2  140.39   12.10
  -2  10   2  152.38   14.60
   1 -10  -2   37.30    7.50
  -1  10   2   32.90    9.30
  -1  10   2   46.40   11.50
  -1  10   2   44.50    8.70
  -1  10   2   37.00    7.70
  -1  10   2   54.59    9.60
  -1  10   2   34.70    8.60
   0 -10  -2    2.80    4.80
   0  10   2    6.80    6.60
   0  10   2   -2.10    5.20
   0  10   2   -0.70    5.40
   0  10   2   -0.10    6.60
   0  10   2    4.20    5.10
   0  10   2    7.90    7.00
  -1 -10  -2  125.99   10.10
   1  10   2  123.69   16.10
   1  10   2  140.59   13.60
   1  10   2  108.99   11.60
   1  10   2  139.79   14.00
   1  10   2  110.19   10.60
   1  10   2  105.29   11.50
  -2 -10  -2    7.60    4.90
  -2 -10  -2   -0.10    4.70
   2  10   2   -3.20    6.80
   2  10   2    7.10    8.80
   2  10   2   12.70    8.20
   2  10   2    1.60    5.60
   2  10   2    4.60    5.20
   2  10   2   16.70    7.80
  -3 -10  -2   45.50    6.70
  -3 -10  -2   24.20    6.00
   3  10   2   26.60    8.70
   3  10   2   30.00    9.70
   3  10   2   45.40    8.50
   3  10   2   32.20    7.00
   3  10   2   16.90    9.10
  -4 -10  -2    4.50    3.50
  -4 -10  -2    1.50    5.30
  -4 -10  -2    3.50    4.20
   4  10   2    3.10    4.60
   4  10   2    7.90    8.00
   4  10   2   -1.20    6.70
   4  10   2    4.10    6.40
   4  10   2    9.90    8.50
  -5 -10  -2   28.00    2.80
  -5 -10  -2   31.50    3.30
  -5 -10  -2   28.10    6.70
   5  10   2   37.60    7.10
   5  10   2   33.00    9.70
   5  10   2   32.00    9.90
   5  10   2   38.10   10.20
   6  10   2   45.70    7.70
   6  10   2   47.00   12.00
   6  10   2   62.69   11.20
   6  10   2   35.80   10.10
   7  10   2   47.40   10.50
   7  10   2   45.80    8.10
   7  10   2   51.79   11.20
   8  10   2    0.60    5.00
   8  10   2   -9.10    7.50
   8  10   2   -0.40    6.70
   8  10   2   12.10    8.00
   9  10   2    3.20    7.20
   9  10   2   -1.50    5.20
   9  10   2    8.90    7.80
   9  10   2   10.90    9.20
  10  10   2   24.80    8.50
  10  10   2   43.40   11.50
  10  10   2   23.30    7.00
  10  10   2   21.00    7.60
  11  10   2   11.50    7.90
  11  10   2   -2.90    5.30
  11  10   2   -0.70    6.70
  11 -11  -2    2.70    7.50
  11 -11  -2    5.50    7.20
  11 -11  -2   -2.00    7.40
 -11  11   2    4.10    8.20
  10 -11  -2   15.90    8.40
  10 -11  -2   16.60    9.60
  10 -11  -2   32.00   10.60
 -10  11   2    7.50    5.80
 -10  11   2  -15.20   13.40
 -10  11   2   28.80    6.70
   9 -11  -2   13.20    7.80
   9 -11  -2   -2.20    7.50
  -9  11   2    5.40    8.10
  -9  11   2    5.40   10.70
  -9  11   2    3.40    7.50
  -9  11   2   -5.00    6.50
   8 -11  -2   -1.00    7.80
   8 -11  -2    4.70    7.10
  -8  11   2   -8.70    9.60
  -8  11   2   11.00    8.90
  -8  11   2   -3.70    6.90
  -8  11   2   11.60    9.90
   7 -11  -2    0.30    7.60
   7 -11  -2    3.50    6.80
  -7  11   2  -13.60    8.10
  -7  11   2    1.20    7.20
  -7  11   2   13.30    9.20
  -7  11   2    7.10    9.60
   6 -11  -2   26.30    8.20
   6 -11  -2   15.00    8.80
  -6  11   2   26.60   10.30
  -6  11   2    8.90    9.00
  -6  11   2   29.70   10.00
  -6  11   2   27.80    9.70
  -6  11   2   23.50   11.10
  -6  11   2   22.10    8.60
   5 -11  -2    5.90    6.80
   5 -11  -2   -5.80    6.40
  -5  11   2    1.80    8.30
  -5  11   2    7.50    8.50
  -5  11   2    8.50    9.40
  -5  11   2    6.90    7.30
  -5  11   2   11.50   10.80
   4 -11  -2   -7.00    5.30
   4 -11  -2   -0.50    6.90
  -4  11   2   -2.50    7.60
  -4  11   2    4.40    6.80
  -4  11   2    0.80    7.20
  -4  11   2   19.80   10.40
  -4  11   2   -4.00    8.60
  -4  11   2    1.10    8.90
   3 -11  -2   58.29   10.10
   3 -11  -2   48.80    9.20
  -3  11   2   40.40    9.70
  -3  11   2   61.49   13.40
  -3  11   2   55.49   11.00
  -3  11   2   47.30   10.80
  -3  11   2   44.10    9.40
  -3  11   2   52.79   10.00
   2 -11  -2   57.89    9.60
  -2  11   2   58.69   10.90
  -2  11   2   78.89   11.80
  -2  11   2   78.49   14.50
  -2  11   2   62.99   10.80
  -2  11   2   87.09   13.40
  -2  11   2   76.89   13.60
   1 -11  -2    8.10    6.10
  -1  11   2    2.40    8.20
  -1  11   2   22.60   10.80
  -1  11   2   -1.60    6.60
  -1  11   2   13.20    9.50
  -1  11   2   -3.90    5.50
  -1  11   2    0.60    6.40
   0 -11  -2    0.50    5.70
   0  11   2    2.30    6.20
   0  11   2    2.30    7.10
   0  11   2   13.20   10.60
   0  11   2    5.10    6.20
   0  11   2   -2.70    7.60
   0  11   2   -0.90    6.30
  -1 -11  -2    3.50    5.30
   1  11   2   11.50    6.20
   1  11   2   16.30    7.20
   1  11   2   -3.80    8.30
   1  11   2   -5.20    8.30
   1  11   2    2.50   10.20
   1  11   2   16.00    7.20
  -2 -11  -2   85.39   10.00
  -2 -11  -2   76.89    9.70
   2  11   2  102.59   15.60
   2  11   2  110.69   14.90
   2  11   2   73.49   10.80
   2  11   2   91.69   14.20
   2  11   2   81.99   10.30
   2  11   2   87.49   13.10
  -3 -11  -2    8.80    5.40
  -3 -11  -2    5.70    5.60
   3  11   2   -6.70    8.00
   3  11   2    2.70    7.40
   3  11   2    2.90    5.80
   3  11   2    1.30    8.90
   3  11   2   25.10    8.90
   3  11   2    4.20    8.60
  -4 -11  -2   64.79    8.80
  -4 -11  -2   71.19    8.00
  -4 -11  -2   67.99    7.50
   4  11   2   49.90   12.40
   4  11   2   50.09   13.20
   4  11   2   72.29   12.70
   4  11   2   68.79    9.70
   4  11   2   54.59   10.40
  -5 -11  -2   76.69    5.50
  -5 -11  -2   64.79    4.50
  -5 -11  -2   83.79    9.80
   5  11   2   72.19   13.50
   5  11   2   98.39   14.10
   5  11   2   86.39   10.10
   5  11   2   94.69   14.00
   6  11   2   11.20    8.50
   6  11   2   12.20    9.60
   6  11   2    1.60    5.70
   6  11   2    8.10    9.10
   7  11   2   -1.30    7.80
   7  11   2   -6.20    5.20
   7  11   2    1.70    5.30
   7  11   2    9.00    8.70
   8  11   2   37.30   10.70
   8  11   2   23.70    6.80
   8  11   2   32.90    9.00
   9  11   2    0.00    7.50
   9  11   2   -5.20    5.30
   9  11   2    6.00    7.80
   9  11   2    9.70    8.80
  10  11   2    6.00    6.50
  10  11   2   35.00    9.40
  10  11   2   10.60    6.80
  10  11   2   23.30    9.50
  11  11   2    2.00   11.50
  11  11   2   18.60    9.20
  11  11   2   -1.20    6.30
  11  11   2   13.20    7.50
  10 -12  -2    9.70    8.00
  10 -12  -2    6.60    8.90
 -10  12   2    9.00    6.50
 -10  12   2   11.20    9.50
   9 -12  -2    8.20    7.30
   9 -12  -2   -5.50    6.60
  -9  12   2   13.90    6.60
  -9  12   2   23.30    8.90
   8 -12  -2   13.90    9.20
   8 -12  -2   26.50    9.10
  -8  12   2   28.10   10.50
  -8  12   2   10.00    8.60
  -8  12   2    4.50   11.40
  -8  12   2   11.50    8.60
   7 -12  -2   -8.50    6.50
  -7  12   2    5.50    8.50
  -7  12   2   -2.50    8.10
  -7  12   2    6.70   11.00
  -7  12   2   -8.20    7.30
   6 -12  -2   15.40    9.30
   6 -12  -2    1.50    7.10
  -6  12   2    5.20    8.40
  -6  12   2    1.20    9.80
  -6  12   2    6.80    9.70
  -6  12   2   -7.70    7.30
   5 -12  -2   69.89   11.80
   5 -12  -2   34.30    9.20
  -5  12   2   39.10   10.80
  -5  12   2   43.00   11.50
  -5  12   2   46.50   12.30
  -5  12   2   59.99   12.50
   4 -12  -2   32.20   10.60
   4 -12  -2   73.29   11.80
  -4  12   2   38.00   11.50
  -4  12   2   53.69   10.70
  -4  12   2   47.90   10.50
  -4  12   2   63.79   20.90
  -4  12   2   66.69   15.30
   3 -12  -2   54.59   10.50
  -3  12   2   80.79   14.70
  -3  12   2   90.49   15.90
  -3  12   2   72.69   13.60
  -3  12   2   70.09   12.40
   2 -12  -2   50.19    9.40
  -2  12   2   37.20   10.00
  -2  12   2   37.30    9.70
  -2  12   2   53.19   12.00
  -2  12   2   29.50   11.90
  -2  12   2   48.90   12.20
  -2  12   2   32.30   10.10
   1 -12  -2    4.60    6.30
  -1  12   2    1.30    6.70
  -1  12   2   14.70    9.50
  -1  12   2    2.80    9.30
  -1  12   2   15.80    8.30
  -1  12   2    9.80    7.30
  -1  12   2   10.40    9.70
   0 -12  -2   35.80    8.00
   0  12   2   40.80   11.00
   0  12   2   39.60   13.00
   0  12   2   35.60    9.30
   0  12   2   36.60   11.90
   0  12   2   35.40    8.50
   0  12   2   71.89   12.10
  -1 -12  -2   73.79   12.20
  -1 -12  -2   61.09    9.20
   1  12   2   62.39   14.70
   1  12   2   73.09   13.30
   1  12   2   92.29   11.80
   1  12   2   68.49   13.30
   1  12   2   78.09   12.70
  -2 -12  -2   11.70    7.90
  -2 -12  -2   10.20    6.10
   2  12   2    8.20    9.40
   2  12   2   13.60   11.70
   2  12   2   23.80   11.40
   2  12   2   13.80    8.50
   2  12   2    9.90    8.60
   2  12   2   14.30    6.70
  -3 -12  -2   16.50    6.70
  -3 -12  -2   13.90    7.20
   3  12   2   45.30   12.10
   3  12   2    8.80    9.10
   3  12   2   26.30   11.20
   3  12   2   29.10    9.00
   3  12   2   10.10    6.60
   3  12   2   28.60   12.50
  -4 -12  -2   -5.20    4.40
  -4 -12  -2    6.00    6.40
  -4 -12  -2    5.90    5.50
   4  12   2   -0.10    7.70
   4  12   2   11.70   12.60
   4  12   2    5.00   10.00
   4  12   2   -4.80    8.90
   4  12   2    1.90    6.50
  -5 -12  -2   31.40    4.90
  -5 -12  -2   18.60    3.80
  -5 -12  -2   23.70    7.20
   5  12   2   18.50    7.50
   5  12   2   14.30    8.60
   5  12   2   22.20   10.90
   5  12   2   20.50   10.90
   6  12   2   18.60   10.50
   6  12   2   41.80   12.20
   6  12   2   18.00    9.30
   6  12   2   19.70    7.30
   7  12   2   22.70    8.70
   7  12   2   12.70    6.90
   7  12   2    2.30    8.20
   7  12   2   22.00    8.80
   8  12   2    2.60    6.10
   8  12   2    7.90    6.90
   8  12   2   22.50   10.10
   8  12   2   11.80    8.70
   9  12   2   13.40    9.70
   9  12   2   11.40    8.40
   9  12   2    3.90    8.10
   9  12   2    1.90    6.50
  10  12   2   25.40    9.50
  10  12   2    5.30    7.40
  10  12   2   31.80   11.40
  10  12   2    6.70    8.10
   9 -13  -2    1.30    7.40
   9 -13  -2   -0.60    7.50
  -9  13   2   20.00    9.30
  -9  13   2   10.50   11.00
  -9  13   2  -14.30    8.30
   8 -13  -2    2.50    8.10
   8 -13  -2   -8.00    6.90
  -8  13   2   13.70    7.50
  -8  13   2   13.60    9.80
  -8  13   2    0.20   10.90
   7 -13  -2    6.10    8.20
   7 -13  -2   -6.30    6.80
  -7  13   2   15.30    9.10
  -7  13   2   11.00    8.70
   6 -13  -2    7.70    8.00
   6 -13  -2   32.70   10.00
  -6  13   2   29.40   11.60
  -6  13   2   31.60   12.20
  -6  13   2   38.80   11.90
  -6  13   2   17.00   10.90
   5 -13  -2    9.80    8.30
   5 -13  -2   10.00    7.80
  -5  13   2    1.50   10.10
  -5  13   2    6.00    9.00
  -5  13   2   18.00   10.20
  -5  13   2   13.40   11.40
   4 -13  -2   -0.40    8.40
   4 -13  -2   16.70    8.50
  -4  13   2    8.80    8.70
  -4  13   2    7.90   11.40
  -4  13   2    5.80    8.30
  -4  13   2    0.50    8.80
  -4  13   2    8.70    9.70
  -4  13   2   10.90   10.00
   3 -13  -2   -2.70    6.60
  -3  13   2    5.10    8.20
  -3  13   2   13.40   11.40
  -3  13   2   -6.50    8.60
  -3  13   2    3.10    8.10
  -3  13   2    7.90    8.00
   2 -13  -2   60.59   10.30
  -2  13   2   78.29   13.60
  -2  13   2   66.89   12.50
  -2  13   2   79.39   15.80
  -2  13   2   81.59   13.90
  -2  13   2   51.89   15.30
  -2  13   2   80.79   15.60
   1 -13  -2   71.59   10.80
  -1  13   2   80.69   15.40
  -1  13   2   85.99   16.90
  -1  13   2   47.30   10.80
  -1  13   2   65.09   13.90
  -1  13   2   81.39   13.70
   0 -13  -2   30.60    8.60
   0 -13  -2   57.39   12.20
   0  13   2   43.70   12.20
   0  13   2   57.99   13.80
   0  13   2   29.60    9.60
   0  13   2   43.80   14.40
   0  13   2   36.40   10.10
  -1 -13  -2   40.20   10.40
  -1 -13  -2   38.60    9.00
   1  13   2   41.40   12.40
   1  13   2   61.39   15.10
   1  13   2   33.40    9.80
   1  13   2   20.80    8.40
   1  13   2   21.70   10.70
  -2 -13  -2   86.19   10.70
  -2 -13  -2  111.29   14.90
   2  13   2   84.59   16.70
   2  13   2  114.69   17.40
   2  13   2  104.99   15.90
   2  13   2   76.69   12.80
   2  13   2   82.29   15.10
   2  13   2   57.09   10.60
  -3 -13  -2   16.10    7.40
  -3 -13  -2   10.00    7.70
   3  13   2    8.30    7.10
   3  13   2   20.10   10.40
   3  13   2   17.40   12.60
   3  13   2   23.20   12.50
  -4 -13  -2   20.50    7.60
  -4 -13  -2   18.20    7.00
  -4 -13  -2   21.40    6.70
   4  13   2   26.70   11.50
   4  13   2   18.20    7.80
   4  13   2   19.00   10.80
   4  13   2   13.80   11.20
  -5 -13  -2   -3.40    3.30
  -5 -13  -2    0.60    6.20
  -5 -13  -2    3.90    4.10
   5  13   2    7.10    6.80
   5  13   2    0.10    8.70
   5  13   2   -1.70    8.60
   5  13   2    4.80    9.50
   6  13   2   -0.10    6.70
   6  13   2   18.90   10.00
   6  13   2   21.40   10.60
   6  13   2   20.40    9.60
   7  13   2    3.50    8.00
   7  13   2   -0.30    7.80
   7  13   2    2.80    6.40
   7  13   2    2.70    8.80
   8  13   2   24.30    9.20
   8  13   2   32.50   12.50
   8  13   2   10.40    8.50
   8  13   2   16.70    8.30
   9  13   2    3.30    7.80
   9  13   2   -9.70    6.30
   9  13   2    9.50    8.90
   9  13   2   22.90    9.30
   8 -14  -2   25.00   10.30
   8 -14  -2   26.30    9.50
  -8  14   2    9.70   12.00
  -8  14   2   57.49   12.50
   7 -14  -2   -0.20    7.90
   7 -14  -2    2.20    7.90
  -7  14   2  -23.50    8.40
  -7  14   2   20.10    9.40
  -7  14   2   17.60    8.70
   6 -14  -2   13.40    8.70
   6 -14  -2   -0.90    6.60
  -6  14   2   12.20    9.60
  -6  14   2   22.30   11.30
  -5  14   2   36.20   11.00
  -5  14   2   47.30   12.30
   4 -14  -2   -3.80    7.00
  -4  14   2   13.20   10.80
  -4  14   2   31.40   12.00
   3 -14  -2    6.80    8.00
  -3  14   2   22.30   12.40
  -3  14   2   25.90   10.40
  -3  14   2  -11.10    6.50
   2 -14  -2    5.00    7.20
  -2  14   2    1.80    9.80
  -2  14   2   -1.30    7.80
  -2  14   2   -0.40    8.30
  -2  14   2   21.50   11.90
   1 -14  -2   29.80   10.40
   1 -14  -2    4.80    7.80
  -1  14   2   11.00    9.70
  -1  14   2   11.20   10.40
  -1  14   2   14.20   12.50
  -1  14   2    7.40   11.30
   0 -14  -2    1.00    8.00
   0 -14  -2    7.90   10.50
   0  14   2   19.70   10.50
   0  14   2   -3.70    8.90
   0  14   2    8.40   11.40
   0  14   2    2.10    7.60
  -1 -14  -2   33.50    8.50
  -1 -14  -2   50.79   12.20
   1  14   2   18.20   13.00
   1  14   2   33.10   12.10
   1  14   2   35.30   10.00
   1  14   2   19.60    9.40
  -2 -14  -2   21.40    7.70
  -2 -14  -2   14.80    8.40
   2  14   2   10.90   10.80
   2  14   2    4.80    9.80
   2  14   2    9.30   12.30
   2  14   2   -3.40    9.00
  -3 -14  -2   -4.10    6.30
  -3 -14  -2  -13.80    5.20
   3  14   2   13.40   10.80
   3  14   2   -5.10    8.70
   3  14   2   22.50   12.80
  -4 -14  -2    9.40    7.20
   4  14   2   -2.00    8.90
   4  14   2   10.40   11.70
   4  14   2   11.60   10.90
  -5 -14  -2   31.10    8.00
  -5 -14  -2   44.90    7.20
  -5 -14  -2   23.60    5.20
   5  14   2   36.80   12.50
   5  14   2   29.30   11.90
   5  14   2   30.50   11.90
   6  14   2   27.40    9.40
   6  14   2   20.60   10.40
   6  14   2   19.10   10.50
   6  14   2   27.50   10.40
   7  14   2   29.80   11.90
   7  14   2   -3.20    8.70
   7  14   2   -2.20    6.90
   7  14   2   10.50    9.20
   8  14   2    2.40    9.00
   8  14   2    1.60   10.00
   8  14   2   19.60   11.90
   7 -15  -2    6.20    8.20
   7 -15  -2   -3.30    6.50
  -7  15   2    8.90    9.90
   6 -15  -2   -8.00    6.50
   6 -15  -2    2.30    7.30
  -6  15   2   -5.20    9.10
  -6  15   2   10.10   10.40
   5 -15  -2    1.10    7.80
  -5  15   2   20.20   10.00
  -5  15   2   21.40    9.60
   4 -15  -2    4.80    7.50
  -4  15   2   30.90   13.00
  -4  15   2   15.70   11.00
   3 -15  -2    7.20    8.40
  -3  15   2   17.50   13.40
  -3  15   2   -2.10    9.10
   2 -15  -2   37.10   13.60
   2 -15  -2   29.30    9.40
  -2  15   2   21.00   12.80
  -2  15   2    6.80   12.70
  -2  15   2   27.50   11.60
   1 -15  -2   19.20    9.10
   1 -15  -2   36.20   13.90
  -1  15   2   20.50   11.50
  -1  15   2   12.80   11.00
  -1  15   2   20.70   10.80
   0 -15  -2   23.70    9.10
   0  15   2   -1.50    9.60
   0  15   2   43.50   13.20
  -1 -15  -2    9.30   10.60
  -1 -15  -2  -10.80    6.20
   1  15   2    1.20    7.90
   1  15   2    9.20   10.30
   1  15   2   21.70   11.00
   1  15   2    5.00    9.70
  -2 -15  -2    4.00    8.60
  -2 -15  -2   -2.20    7.00
   2  15   2   11.10   10.00
   2  15   2   -3.20    7.80
   2  15   2    2.70   11.90
   2  15   2    8.30    9.80
  -3 -15  -2   -8.80    7.90
  -3 -15  -2    0.10    6.90
  -3 -15  -2   10.10    6.60
   3  15   2   36.50   13.20
   3  15   2   -2.20    8.50
   3  15   2  -19.50    6.40
   3  15   2  -14.80    8.80
  -4 -15  -2   16.00    9.60
  -4 -15  -2   27.80    8.20
   4  15   2   12.50    9.30
   4  15   2    4.40    7.80
   4  15   2   19.90   11.20
   4  15   2   37.50   13.00
  -5 -15  -2   -7.10    7.60
  -5 -15  -2   22.60    5.50
   5  15   2   27.70   10.60
   5  15   2   24.40   10.30
   5  15   2   -7.50    7.60
   6  15   2   24.90   10.90
   6  15   2   -1.90    9.20
   6  15   2   16.10   11.00
  -5  16   2   68.79   17.50
   4 -16  -2    3.20    8.10
  -4  16   2   24.30   10.40
  -4  16   2   30.00   13.60
   3 -16  -2   15.40    8.60
  -3  16   2   66.59   17.00
  -3  16   2   13.40   11.00
   2 -16  -2    6.60    8.30
  -2  16   2   16.30   14.00
  -2  16   2    8.40    9.50
   1 -16  -2   24.50   11.50
   1 -16  -2  -14.60    6.80
  -1  16   2   -2.40   10.60
  -1  16   2   -2.00    8.30
   0 -16  -2  -15.30    5.70
   0  16   2   14.70    9.50
   0  16   2  -10.10   11.20
   0  16   2  -10.60   11.00
  -1 -16  -2   40.90   12.20
   1  16   2   31.70   14.00
   1  16   2    6.20   12.30
   1  16   2   42.00   12.30
  -2 -16  -2    4.50   11.40
   2  16   2   22.70   10.50
   2  16   2   18.10   13.20
   2  16   2   19.20   11.50
  -3 -16  -2    0.30    7.30
  -3 -16  -2  -10.90    8.50
   3  16   2   13.70   10.90
   3  16   2   -3.60   11.00
   3  16   2    4.30    9.70
  -4 -16  -2  -12.20    6.90
  -4 -16  -2   25.30    8.00
  -4 -16  -2   10.70    8.20
   4  16   2    6.10   10.70
   4  16   2  -13.70    8.90
   4  16   2    4.40    9.30
   5  16  -3   21.90   11.30
   5  16  -3    9.30    8.80
  -5 -16   3   14.00    8.50
  -5 -16   3    1.00    6.00
   4  16  -3   30.40   11.30
   4  16  -3    5.50   10.60
   4  16  -3   -4.90    8.20
   4  16  -3   10.60    8.50
   3  16  -3   21.70    9.70
   3  16  -3   33.80   13.60
   3  16  -3   18.10   11.50
   3  16  -3   39.20   12.60
  -3 -16   3   18.00   12.70
  -3 -16   3   18.50    8.20
   2  16  -3   -4.00    9.00
   2  16  -3    8.60    9.50
   2  16  -3   -4.00   10.00
   2  16  -3   31.00   13.20
  -2 -16   3    4.50    7.30
   1  16  -3  -14.70   10.30
   1  16  -3   -8.50    8.30
   1  16  -3    1.30   11.50
  -1 -16   3   -7.00    5.90
   0  16  -3   41.30   13.20
   0  16  -3   42.50   14.70
   0  16  -3   17.30   12.80
   0 -16   3   14.60    8.30
   0 -16   3   27.90   13.00
  -1  16  -3    3.90    8.30
  -1  16  -3    3.40   10.70
  -1  16  -3    6.60    8.70
   1 -16   3   -4.30    6.60
  -2  16  -3   20.80   10.60
  -2  16  -3   20.20   14.70
   2 -16   3   23.60    8.80
  -3  16  -3   31.20   11.00
  -3  16  -3   40.50   13.60
   3 -16   3   12.50    8.00
  -4  16  -3   19.40   10.20
  -4  16  -3   17.10   13.50
   4 -16   3   -1.70    7.30
   7  15  -3   -3.60    7.80
   7  15  -3   19.80    9.40
   7  15  -3   -9.30    9.50
   6  15  -3    9.50    9.70
   6  15  -3   -2.20    6.00
   6  15  -3   18.70   10.00
   6  15  -3   12.10    9.00
  -6 -15   3   26.50    5.30
   5  15  -3    7.00   10.40
   5  15  -3   14.70   11.30
   5  15  -3   -4.80    7.60
   5  15  -3    0.40    8.90
  -5 -15   3   -0.10    6.20
  -5 -15   3  -12.50    4.30
   4  15  -3    6.00    7.50
   4  15  -3   11.40   10.20
   4  15  -3    2.30    9.30
  -4 -15   3   -2.70    6.30
  -4 -15   3   -3.70    6.20
   3  15  -3    2.20    9.80
   3  15  -3    9.60   10.50
   3  15  -3   23.70   11.70
  -3 -15   3    1.60    6.90
  -3 -15   3    0.90    7.70
   2  15  -3    6.40   10.20
   2  15  -3   17.20   13.20
   2  15  -3   25.40    9.60
   2  15  -3    3.90    9.60
  -2 -15   3    6.30    7.00
  -2 -15   3   19.60   11.10
   1  15  -3   18.60   10.80
   1  15  -3   15.30    9.60
   1  15  -3   12.90    8.70
   1  15  -3   20.20   13.20
  -1 -15   3   17.10   10.90
  -1 -15   3    1.40    7.50
   0  15  -3    4.10    8.10
   0  15  -3   13.30   12.50
   0  15  -3   10.20    9.80
   0  15  -3    9.10    9.20
   0 -15   3    0.50    7.00
  -1  15  -3   24.60   12.90
  -1  15  -3   20.90   12.40
  -1  15  -3   17.30   10.80
  -1  15  -3   10.40   11.10
   1 -15   3   25.90    9.10
   1 -15   3   45.80   14.90
  -2  15  -3  -19.10    8.30
  -2  15  -3   13.70   10.00
  -2  15  -3   11.60   10.80
   2 -15   3  -11.90    5.60
  -3  15  -3    6.10   11.60
  -3  15  -3   -4.00    9.50
   3 -15   3    6.40    7.80
  -4  15  -3   15.40   10.20
  -4  15  -3   23.80   12.10
   4 -15   3    3.20    7.60
   4 -15   3   -1.30    7.80
  -5  15  -3   26.80   11.90
  -5  15  -3   30.30   13.20
   5 -15   3   -9.10    7.40
   5 -15   3   10.30    7.80
  -6  15  -3   22.10   11.10
  -6  15  -3    9.90    8.70
   6 -15   3   12.00    8.80
   6 -15   3   -2.30    7.80
   8  14  -3    1.40    7.70
   8  14  -3   19.30   10.10
   8  14  -3    9.70   10.70
   8  14  -3    7.60    7.90
   7  14  -3    1.10    6.00
   7  14  -3    1.80    8.50
   7  14  -3    1.00    8.80
   7  14  -3   -5.20    7.00
   6  14  -3    7.50    9.40
   6  14  -3    9.40    9.40
   6  14  -3    1.00    6.30
   6  14  -3    2.00    8.30
  -6 -14   3   -0.80    2.70
   5  14  -3   40.80   12.90
   5  14  -3   61.89   11.60
   5  14  -3   42.30   13.10
   5  14  -3   49.50   13.10
  -5 -14   3   46.80    6.80
  -5 -14   3   44.70    8.40
   4  14  -3   11.70   11.00
   4  14  -3   10.70    7.20
   4  14  -3   36.00   11.70
   4  14  -3   35.20   12.60
  -4 -14   3   15.80    7.40
   3  14  -3   66.69   12.10
   3  14  -3   71.59   15.20
   3  14  -3   57.99   14.10
   3  14  -3   64.49   14.90
  -3 -14   3   50.09   10.20
  -3 -14   3   49.30    8.50
   2  14  -3   25.10   12.00
   2  14  -3   28.10   10.30
   2  14  -3   31.20    9.00
   2  14  -3   27.60   10.90
  -2 -14   3   56.69   11.80
  -2 -14   3   29.10    8.30
   1  14  -3    5.10    9.00
   1  14  -3   -4.80    9.90
   1  14  -3  -11.00    8.30
   1  14  -3   -4.40    7.10
  -1 -14   3   -3.40    8.40
  -1 -14   3   -3.80    5.80
   0  14  -3    5.60   10.40
   0  14  -3    5.40   10.50
   0  14  -3    4.60    9.60
   0 -14   3    9.10    9.30
   0 -14   3  -10.60    5.50
  -1  14  -3   -0.70    7.20
  -1  14  -3    3.40    7.90
  -1  14  -3  -14.30    9.50
  -1  14  -3    8.40   10.00
   1 -14   3    1.70    6.40
  -2  14  -3   61.09   16.20
  -2  14  -3   12.80    9.90
  -2  14  -3   32.60   11.60
   2 -14   3   21.80    8.30
  -3  14  -3   10.90   11.00
  -3  14  -3   15.40   12.30
  -3  14  -3   -9.50    9.40
   3 -14   3   27.60   11.80
   3 -14   3    5.00    7.30
  -4  14  -3   13.30   11.30
  -4  14  -3   13.30   12.20
   4 -14   3    6.00    8.10
   4 -14   3    1.50    7.70
  -5  14  -3   14.20    9.00
  -5  14  -3   32.30   12.80
   5 -14   3   -1.90    7.80
   5 -14   3   10.90    8.80
  -6  14  -3   57.39   13.50
  -6  14  -3   27.30   10.20
   6 -14   3   15.50    9.10
   6 -14   3   21.70    9.00
  -7  14  -3   14.00   10.40
  -7  14  -3   13.30    8.60
   7 -14   3   15.20    8.30
   7 -14   3   -0.20    8.10
  -8  14  -3   35.90   11.50
   8 -14   3   17.10    9.50
   8 -14   3   -0.40    7.70
   9  13  -3    4.50    7.40
   9  13  -3    7.40    8.90
   9  13  -3  -11.40    5.90
   9  13  -3   -4.70    5.90
   8  13  -3   -3.10    5.50
   8  13  -3   -5.50    7.90
   8  13  -3   11.60    8.70
   8  13  -3   -9.10    7.40
   7  13  -3   15.10    9.90
   7  13  -3   10.90    8.70
   7  13  -3   -1.10    6.20
   7  13  -3   20.10   11.30
   6  13  -3   -1.90    9.00
   6  13  -3    2.60    8.80
   6  13  -3    8.90    8.10
   6  13  -3   -4.50    5.10
  -6 -13   3    6.00    4.00
  -6 -13   3    4.80    2.70
   5  13  -3    9.60    6.40
   5  13  -3   14.30    9.40
   5  13  -3   24.90   10.50
   5  13  -3    6.40   10.80
  -5 -13   3   12.30    6.30
  -5 -13   3   10.20    4.60
   4  13  -3   32.70   12.00
   4  13  -3    3.10    6.10
   4  13  -3    8.20    9.80
   4  13  -3   10.50    9.20
  -4 -13   3   -1.40    5.30
  -4 -13   3    0.00    5.80
   3  13  -3   -4.50    7.50
   3  13  -3    9.20   10.40
   3  13  -3   30.90   13.30
   3  13  -3   -5.20    6.50
   3  13  -3   14.30    7.40
  -3 -13   3    9.40    6.50
  -3 -13   3    6.30    7.40
   2  13  -3   -1.70    5.20
   2  13  -3   18.70   11.30
   2  13  -3   21.70   11.00
   2  13  -3    9.30   10.40
   2  13  -3    7.50   10.10
   2  13  -3    4.40    6.90
  -2 -13   3   -9.40    6.90
  -2 -13   3   11.80    6.60
   1  13  -3   77.89   12.30
   1  13  -3  108.69   17.70
   1  13  -3   94.09   16.40
   1  13  -3   92.09   13.80
   1  13  -3   68.19   14.10
  -1 -13   3   92.29   14.40
  -1 -13   3   61.79    9.20
   0  13  -3   20.20   10.80
   0  13  -3   10.40    8.10
   0  13  -3   17.30   11.70
   0  13  -3    6.70    7.20
   0  13  -3   15.80   11.00
   0 -13   3   12.80    9.70
   0 -13   3    2.50    6.20
  -1  13  -3   15.40    9.80
  -1  13  -3    9.90    7.40
  -1  13  -3    2.40    7.10
  -1  13  -3   -0.40    9.50
  -1  13  -3   -4.10   10.80
  -1  13  -3    0.10    7.50
   1 -13   3   -2.50    6.40
   1 -13   3    5.10    9.10
  -2  13  -3    2.50   10.10
  -2  13  -3   10.60    9.90
  -2  13  -3   -2.60    8.10
  -2  13  -3   -3.50   10.40
  -2  13  -3    5.50    7.90
   2 -13   3    9.40    6.80
   2 -13   3    5.80   10.70
  -3  13  -3   43.90   11.70
  -3  13  -3   24.20   13.10
  -3  13  -3   29.30   10.00
  -3  13  -3   13.70   10.10
  -3  13  -3   40.20   10.80
   3 -13   3   34.30   12.60
   3 -13   3   30.20    9.90
   3 -13   3   18.30   12.70
  -4  13  -3    7.80    9.40
  -4  13  -3    7.80    8.30
  -4  13  -3    0.20   10.60
  -4  13  -3   18.70   10.90
  -4  13  -3   -4.00    8.20
  -4  13  -3   33.40   11.80
   4 -13   3   -6.90    7.10
   4 -13   3   -0.10    7.20
  -5  13  -3   22.40    9.20
  -5  13  -3   30.70   10.30
  -5  13  -3   48.50   12.90
   5 -13   3   13.20    8.70
   5 -13   3   32.20   10.00
  -6  13  -3    4.20    9.80
  -6  13  -3   39.50   13.00
  -6  13  -3   11.70   15.70
   6 -13   3    6.80    8.30
   6 -13   3    7.60    8.50
  -7  13  -3    2.00   10.50
  -7  13  -3   12.10    9.20
  -7  13  -3   22.80   10.60
   7 -13   3   11.30    8.60
   7 -13   3   15.20    9.30
  -8  13  -3   22.90   11.40
  -8  13  -3   -7.40   10.00
  -8  13  -3   18.20    9.70
   8 -13   3   16.20    8.60
   8 -13   3    8.60    8.00
  -9  13  -3   22.70   10.70
  -9  13  -3   27.90   10.80
   9 -13   3   21.80    9.40
  10  12  -3   -7.70    5.10
  10  12  -3    9.10    7.80
  10  12  -3    2.60    8.90
  10  12  -3    8.50    7.40
   9  12  -3   31.70   10.60
   9  12  -3   21.20    9.80
   9  12  -3   15.10    6.20
   9  12  -3   27.30    8.80
   8  12  -3   10.20    6.10
   8  12  -3    9.80   10.00
   8  12  -3   18.20   10.60
   8  12  -3   19.50    7.90
   8  12  -3   19.70    9.10
   7  12  -3   30.80   11.20
   7  12  -3   31.20    7.80
   7  12  -3   24.10   11.90
   7  12  -3   46.10   12.50
   7  12  -3   26.80    9.30
   6  12  -3   29.10   12.10
   6  12  -3    5.30    8.20
   6  12  -3    7.80    8.10
   6  12  -3   24.50   10.30
   6  12  -3    1.70    5.60
  -6 -12   3   15.00    4.20
  -6 -12   3   14.60    2.80
   5  12  -3    9.90    9.60
   5  12  -3   -6.40    7.80
   5  12  -3   -5.00    5.20
   5  12  -3    6.00   10.40
   5  12  -3    6.50    9.00
  -5 -12   3    0.00    5.30
   4  12  -3   18.00    9.50
   4  12  -3   18.50    9.30
   4  12  -3    1.90    5.90
  -4 -12   3    2.00    5.50
  -4 -12   3    6.40    5.30
   3  12  -3   33.50   12.80
   3  12  -3   11.40    9.60
   3  12  -3   30.70    9.40
   3  12  -3   15.70    6.60
   3  12  -3   20.00   10.30
  -3 -12   3   27.50    7.30
  -3 -12   3   24.30    6.90
   2  12  -3   11.60   10.50
   2  12  -3    9.00    8.20
   2  12  -3   22.40   10.10
   2  12  -3   27.50   10.40
   2  12  -3   25.80    9.40
   2  12  -3   10.60    7.00
  -2 -12   3   13.40    6.30
  -2 -12   3    8.60    7.50
   1  12  -3   36.60   10.70
   1  12  -3   28.40   10.90
   1  12  -3   39.40    9.40
   1  12  -3   13.00   11.50
   1  12  -3   10.40   10.10
   1  12  -3   34.40    8.70
  -1 -12   3   21.80    7.10
  -1 -12   3   32.90    9.80
   0  12  -3  117.99   15.00
   0  12  -3  159.28   24.40
   0  12  -3  118.59   14.00
   0  12  -3  112.09   16.70
   0  12  -3   88.49   16.50
   0  12  -3   87.19   14.50
   0 -12   3  110.59   11.30
   0 -12   3  123.29   15.20
  -1  12  -3  125.19   15.10
  -1  12  -3  156.98   18.40
  -1  12  -3  104.49   13.40
  -1  12  -3  114.59   13.50
  -1  12  -3  138.29   16.00
   1 -12   3  111.09   16.10
   1 -12   3  119.29   12.20
  -2  12  -3  121.79   16.10
  -2  12  -3  110.09   13.50
  -2  12  -3  112.49   12.70
  -2  12  -3  135.19   17.50
  -2  12  -3  152.18   26.80
  -2  12  -3  128.49   19.20
   2 -12   3   90.39   11.40
   2 -12   3   98.99   12.80
   2 -12   3  151.48   18.50
  -3  12  -3   13.50    8.40
  -3  12  -3    3.70    8.40
  -3  12  -3   21.10   10.60
  -3  12  -3    2.60    9.90
  -3  12  -3   15.40    7.70
  -3  12  -3   -2.10   10.50
   3 -12   3   -3.70    6.30
   3 -12   3   19.20   11.90
   3 -12   3    9.60    7.10
  -4  12  -3   45.40   11.00
  -4  12  -3   23.20    8.70
  -4  12  -3   45.30   12.20
  -4  12  -3   37.70   11.60
  -4  12  -3   54.09   12.80
   4 -12   3   34.90    9.40
   4 -12   3   50.79   10.70
  -5  12  -3   28.80   10.00
  -5  12  -3   40.00   12.70
  -5  12  -3   11.40    9.50
  -5  12  -3   33.60   11.30
  -5  12  -3   16.30   10.20
  -5  12  -3   25.70   10.10
   5 -12   3   26.40    9.20
  -6  12  -3   -3.40   10.70
  -6  12  -3   21.70   11.70
  -6  12  -3   26.60   10.10
   6 -12   3   13.40    7.70
   6 -12   3    5.30    7.60
  -7  12  -3   70.39   12.30
  -7  12  -3   80.89   15.10
  -7  12  -3   38.00   13.90
  -7  12  -3   63.69   12.70
   7 -12   3   69.29   12.90
   7 -12   3   46.50   10.50
  -8  12  -3   11.90    9.10
  -8  12  -3   -7.60    8.50
  -8  12  -3   14.30    8.80
   8 -12   3   12.60    8.90
   8 -12   3    7.70    7.10
   8 -12   3   -1.50    7.00
  -9  12  -3    3.70    7.60
  -9  12  -3   18.70    8.50
  -9  12  -3   -2.10    9.20
   9 -12   3   24.10    9.90
   9 -12   3   12.90    8.30
   9 -12   3   -0.70    7.90
 -10  12  -3   28.90    9.90
 -10  12  -3   44.10   12.40
 -10  12  -3   53.69   10.00
  10 -12   3   28.20    9.70
  10 -12   3   25.50    9.80
  10 -12   3   30.40   10.10
  11  11  -3   13.30    7.80
  11  11  -3    6.70    6.90
  11  11  -3   -4.50    5.40
  10  11  -3    4.70    7.00
  10  11  -3    7.30    6.30
  10  11  -3    7.00    8.50
  10  11  -3   -2.40    4.70
   9  11  -3    1.70    8.00
   9  11  -3   -8.50    5.90
   9  11  -3   -1.40    4.70
   8  11  -3   23.30    8.60
   8  11  -3    5.80    5.30
   8  11  -3    7.60    6.90
   8  11  -3   11.70   10.30
   7  11  -3   19.30    6.40
   7  11  -3   37.70   10.80
   7  11  -3   19.20    9.10
   7  11  -3   34.70   10.60
   6  11  -3   28.10   10.20
   6  11  -3   21.40    9.40
   6  11  -3   27.70    9.60
   6  11  -3   30.90   11.00
   6  11  -3   28.40    7.00
   6  11  -3   18.30    8.90
  -6 -11   3   23.90    2.90
   5  11  -3   11.90    9.30
   5  11  -3   21.10    8.50
   5  11  -3    7.20    5.40
   5  11  -3    9.00    8.60
   5  11  -3   27.30    9.00
   5  11  -3    9.40    8.00
  -5 -11   3   11.80    3.80
  -5 -11   3    7.60    5.60
   4  11  -3   11.00    8.10
   4  11  -3   -0.60    4.90
   4  11  -3   -2.60    7.20
   4  11  -3    8.60    7.40
   4  11  -3    7.80    8.20
   4  11  -3   14.10    9.10
  -4 -11   3    4.10    4.40
  -4 -11   3    6.70    5.40
   3  11  -3   76.89   14.40
   3  11  -3   67.29   12.90
   3  11  -3   89.89   13.60
   3  11  -3   69.59   11.60
   3  11  -3   93.89   12.30
   3  11  -3   81.69    9.90
  -3 -11   3   79.39    9.30
  -3 -11   3   76.59    9.60
   2  11  -3   14.00    7.90
   2  11  -3   18.20    6.30
   2  11  -3   16.70    9.30
   2  11  -3    2.10    6.30
   2  11  -3   42.70    9.70
   2  11  -3    4.50    9.00
  -2 -11   3   17.50    7.50
  -2 -11   3   13.50    5.80
   1  11  -3   10.60    6.60
   1  11  -3   12.10    8.30
   1  11  -3   -6.20    7.30
   1  11  -3    4.70    6.00
   1  11  -3    9.50    6.90
   1  11  -3   -2.80    6.30
  -1 -11   3   11.30    5.50
  -1 -11   3   11.20    7.30
   0  11  -3   56.19   11.40
   0  11  -3   31.60    8.00
   0  11  -3   45.60    8.50
   0  11  -3   32.50    8.60
   0  11  -3   49.30   11.70
   0  11  -3   44.80   10.80
   0 -11   3   39.60    7.50
   0 -11   3   38.20    9.80
  -1  11  -3   63.79   11.30
  -1  11  -3   82.89   10.90
  -1  11  -3   91.09   12.60
  -1  11  -3   86.39   15.00
  -1  11  -3   74.69   11.60
  -1  11  -3   71.39   12.90
   1 -11   3  105.49   13.50
   1 -11   3   88.69   10.80
  -2  11  -3   88.49   12.50
  -2  11  -3  111.79   13.10
  -2  11  -3  115.59   14.70
  -2  11  -3  122.19   16.90
  -2  11  -3   84.49   13.30
  -2  11  -3  113.39   12.50
   2 -11   3  104.49   11.90
   2 -11   3  109.29   13.60
   2 -11   3  112.19   12.80
  -3  11  -3   14.60    8.10
  -3  11  -3   15.50    7.50
  -3  11  -3   28.30   10.30
  -3  11  -3   21.60    9.90
  -3  11  -3   18.30    8.20
  -3  11  -3   18.30   11.30
   3 -11   3    7.50    7.10
   3 -11   3   16.70    7.40
  -4  11  -3   -9.40    6.80
  -4  11  -3   15.30    9.60
  -4  11  -3   -5.20    9.20
  -4  11  -3    0.00   11.20
  -4  11  -3    4.10    7.00
  -4  11  -3    0.60    7.80
   4 -11   3    4.30    7.10
   4 -11   3   -4.60    6.10
  -5  11  -3   27.80    9.00
  -5  11  -3   41.40   13.40
  -5  11  -3   11.40    9.90
  -5  11  -3   15.30    9.10
  -5  11  -3   20.60   10.10
   5 -11   3   28.90   10.90
   5 -11   3   19.90    8.70
   5 -11   3   22.80    8.90
  -6  11  -3   13.90    9.60
  -6  11  -3    9.50    8.30
  -6  11  -3    2.20    7.00
  -6  11  -3   22.30   11.30
  -6  11  -3    0.90   10.40
  -6  11  -3    2.80    8.20
   6 -11   3    3.00    7.10
   6 -11   3    9.80    7.60
[truncated: 11,931,249 more chars]
